# Supplementary material for: Epidermal PPARγ Is a Key Homeostatic Regulator of Cutaneous Inflammation and Barrier Function in Mouse Skin
Source: Int J Mol Sci. 2021 Aug 11;22(16):8634. doi: 10.3390/ijms22168634 (PMC8395473; doi:10.3390/ijms22168634)
Supplement: Supplementary file 1 [file ijms-22-08634-s001.zip]

Archive with 2 entries (2 files):
- Konger Supplemental 2nd revision.pdf
- Supplemental Table 1.xlsx
