# Supplementary material for: Epidermal PPARγ Is a Key Homeostatic Regulator of Cutaneous Inflammation and Barrier Function in Mouse Skin
Source: Int J Mol Sci. 2021 Aug 11;22(16):8634. doi: 10.3390/ijms22168634 (PMC8395473; doi:10.3390/ijms22168634)
Supplement: Supplementary file 1 [file ijms-22-08634-s001.zip › Supplemental Table 1.xlsx]

## Sheet: ReadMe
Sample Information
Sample Name	Group	Species	Sample Type	Reference Genome
29-217_692_S42	WT	Mus musculus	mRNA	UCSC mm10
29-222_702-1_S43	WT	Mus musculus	mRNA	UCSC mm10
29-226_726_S44	WT	Mus musculus	mRNA	UCSC mm10
29-226_731_S45	WT	Mus musculus	mRNA	UCSC mm10
29-226_740_S46	WT	Mus musculus	mRNA	UCSC mm10
29-226_744_S47	WT	Mus musculus	mRNA	UCSC mm10
29-192_478_S48	KO	Mus musculus	mRNA	UCSC mm10
29-195_478_S49	KO	Mus musculus	mRNA	UCSC mm10
29-195_503_S50	KO	Mus musculus	mRNA	UCSC mm10
29-222_706_S51	KO	Mus musculus	mRNA	UCSC mm10
29-225_732_S52	KO	Mus musculus	mRNA	UCSC mm10
29-225_743_S53	KO	Mus musculus	mRNA	UCSC mm10
Sheets information
ILMN_375_Konger run info	Information of project, library preparation and sequencing
MappingStats	Statistics of mapping and reads distribution across the genome
DE_analysis	Results of differential expression analysis
Key for Columns in DE_analysis
Geneid	gene name
Chr	chromosome
Start	start position of exons
End	end position of exons
Strand	strand
Length	gene length
Description	Gene description
foldchange	Fold change
log2FC	log2 fold change (KO vs WT)
PValue	p value
FDR	false discovery rate
Samples	Log2RPKM (Reads Per Kilobase of transcript, per Million mapped reads )
Samples	raw read counts

## Sheet: Run info
Illumina HiSeq 4000 sequencing:
Sequencing run name	HS_105
Experiment name	ILMN_375_Konger_mRNAseq12_Oct2018
PI	Raymond Konger
Account number	VA grant
Type of experiment	mRNAseq
Project title	Regulation of cutaneous immune function and anti-tumor immune response by PPAR gamma mediated trans-repressive signaling
Experiment description	PPARg-/- epi mice, mice lacking kerationcyte PPAR gamma, exhibit a decreaed reaction to the contact hypersensitivity hapten DNFB and display an inflammatory phenotype including dry skin, increased scratching and skin lesions. B16F10 tumor cell growth was enhanced when the cells were intradermally injected into PPARg -/-epi mice, and given the defect in cutaneous immune responses, the increase in …
Organism	mouse
Tissue/cell line	Skin-Epidermis
Sample description	Total RNA
RNA / DNA	RNA
Sample receiving date	2018-09-21
Type of sample, or experimental protocol (list all)	Qiazol RNA extraction, Qiageng Rneasy column clean-up.
Library protocol	KAPA mRNA Hyperprep Kit (KK8581). Dual Index.
Starting amount RNA	200ng
Library prep dates	2018-10-19
Any quality issues for library protocol	Good.
Seuqncing date	2018-10-25
Any quality issues in sequencing	Good. >97% Q30, >67% PF cluster density, 324M PF reads.
Sequencing data receiver	Raymond Konger
Sample (1-12)	CMG_ID	Sample name (as labeled on tube)	Sample treatment	Sex (Male or Female)	Age (weeks)	RIN	i7 Index Name	i7 Bases for Sample Sheet	i5 Index Name	i5 Bases for Sample Sheet for HiSeq 3000/4000
	1	29-217 692	PPARG WT	Male	8.7	7.4	UDI069_7	GCCACAGG	UDI069_5	ATGGCATG
	2	29-222 702-1	PPARG WT	Female	12.4	8.6	UDI070_7	ATTGTGAA	UDI070_5	GCAATGCA
	3	29-226 726	PPARG WT	Male	12.9	6.1	UDI071_7	ACTCGTGT	UDI071_5	GTTCCAAT
	4	29-226 731	PPARG WT	Female	12.9	7.1	UDI072_7	GTCTACAC	UDI072_5	ACCTTGGC
	5	29-226 740	PPARG WT	Male	11.1	5.9	UDI073_7	CAATTAAC	UDI073_5	ATATCTCG
	6	29-226 744	PPARG WT	Female	11.1	6.2	UDI074_7	TGGCCGGT	UDI074_5	GCGCTCTA
	7	29-192 478	PPARG KO	Female	12.6	8.6	UDI075_7	AGTACTCC	UDI075_5	AACAGGTT
	8	29-195 478-3	PPARG KO	Female	13.7	8.5	UDI076_7	GACGTCTT	UDI076_5	GGTGAACC
	9	29-195 503	PPARG KO	Female	13	7.7	UDI077_7	TGCGAGAC	UDI077_5	CAACAATG
	10	29-222 706	PPARG KO	Male	12	7.7	UDI078_7	CATAGAGT	UDI078_5	TGGTGGCA
	11	29-225 732	PPARG KO	Female	12	5.7	UDI079_7	ACAGGCGC	UDI079_5	AGGCAGAG
	12	29-225 743	PPARG KO	Male	10.3	7.1	UDI080_7	GTGAATAT	UDI080_5	GAATGAGA

## Sheet: MappingStats
Summary	Samples	29-217_692_S42	29-222_702-1_S43	29-226_726_S44	29-226_731_S45	29-226_740_S46	29-226_744_S47	29-192_478_S48	29-195_478_S49	29-195_503_S50	29-222_706_S51	29-225_732_S52	29-225_743_S53	Median	Min	Max
READS NUMBER SUMMARY	Raw reads	25161313	27826503	21157892	29001530	23438103	27186716	29620205	25529441	26842367	23157265	20482628	22906741	25.3454	20.4826	29.6202
	Uniquely mapped reads	21206202	24239924	15183887	23664126	18264797	22880164	25220632	21333191	22595880	18287516	16298016	18388322	21.2697	15.1839	25.2206
	Total high quality reads	21206196	24239910	15183877	23664111	18264777	22880159	25220619	21333174	22595864	18287504	16298010	18388314
	Mapping regions:
	coding	78471	86374	44622	68042	57467	83832	96633	90639	80272	61743	59622	61518
	coding-rev	5359175	6027633	2851508	4794760	4172987	5023023	6896266	5367476	5740881	4013265	3606287	3860340
	intergenic	1818181	1942068	1602979	2300301	1669234	2204415	1922469	1893694	2055205	1969126	1615583	1890837
	intron	329893	354517	288525	428599	275817	388620	322817	352833	373843	342887	281110	349918
	intron-rev	2902809	4283964	2623769	5232863	2533156	4003892	3316723	3023777	3196829	2855115	2583185	3067783
	junction	3859662	4286218	2214656	3520970	3179301	3680349	4906663	4017866	4167716	2990440	2652724	2837040
	mitochondrial	700231	741622	571112	709195	557549	553233	830245	933275	868322	580676	547906	695477
	other-exon	7425	9565	6487	10000	7475	11179	9085	9119	8244	6957	6512	7033
	other-exon-rev	207974	316496	276421	402646	291211	403502	313666	261635	255583	246083	248145	244281
	promoter	49120	57075	37187	57617	39953	58939	54642	51029	50009	47671	41829	42669
	promoter-rev	59167	65080	41713	62913	45165	65435	62660	56388	57810	51632	43713	54180
	utr-3	66294	69132	54574	74214	60715	78075	69640	65807	64839	61531	54792	63911
	utr-3-rev	5631717	5818727	4500394	5888086	5278689	6199668	6235085	5061512	5526729	4969330	4471733	5127458
	utr-5	7824	9603	5094	6697	5676	7894	9853	8593	7910	6024	5867	5400
	utr-5-rev	128253	171836	64836	107208	90382	118103	174172	139531	141672	85024	79002	80469
	Mapped on gene	15491883	16979412	10130352	15102183	13267583	15776083	18866153	15094538	16099689	12558655	11280059	12424177	15.0984	10.1304	18.8662
READS PERCENTAGE SUMMARY	Uniquely mapped reads/raw reads	0.84281	0.871109	0.717646	0.815961	0.779278	0.841594	0.851467	0.835631	0.841799	0.78971	0.795699	0.802747	0.825796	0.717646	0.871109
	Mapping regions/high quality:
	coding	0.00370038	0.0035633	0.00293878	0.00287532	0.00314633	0.00366396	0.00383151	0.00424873	0.00355251	0.00337624	0.00365824	0.00334549
	coding-rev	0.252717	0.248666	0.187798	0.202617	0.228472	0.219536	0.273438	0.251602	0.254068	0.219454	0.221272	0.209934
	intergenic	0.0857382	0.0801186	0.105571	0.0972063	0.0913909	0.0963461	0.0762261	0.0887676	0.0909549	0.107676	0.0991276	0.102828
	intron	0.0155564	0.0146253	0.0190021	0.0181118	0.015101	0.016985	0.0127997	0.0165392	0.0165448	0.0187498	0.0172481	0.0190294
	intron-rev	0.136885	0.176732	0.1728	0.221131	0.138691	0.174994	0.131508	0.141741	0.141479	0.156124	0.158497	0.166833
	junction	0.182006	0.176825	0.145856	0.148789	0.174067	0.160853	0.19455	0.188339	0.184446	0.163524	0.162764	0.154285
	mitochondrial	0.0330201	0.0305951	0.0376131	0.0299692	0.0305259	0.0241796	0.0329193	0.0437476	0.0384284	0.0317526	0.033618	0.0378217
	other-exon	0.000350134	0.000394597	0.000427229	0.000422581	0.000409258	0.000488589	0.000360221	0.000427456	0.000364846	0.000380424	0.000399558	0.000382471
	other-exon-rev	0.00980723	0.0130568	0.0182049	0.017015	0.0159439	0.0176355	0.0124369	0.0122642	0.0113111	0.0134563	0.0152255	0.0132846
	promoter	0.0023163	0.00235459	0.00244911	0.00243478	0.00218743	0.00257599	0.00216656	0.002392	0.00221319	0.00260675	0.00256651	0.00232044
	promoter-rev	0.00279008	0.00268483	0.00274719	0.00265858	0.00247279	0.0028599	0.00248448	0.00264321	0.00255843	0.00282335	0.00268211	0.00294644
	utr-3	0.00312616	0.00285199	0.00359421	0.00313614	0.00332416	0.00341235	0.00276123	0.00308473	0.00286951	0.00336465	0.00336188	0.00347563
	utr-3-rev	0.265569	0.240047	0.296393	0.248819	0.289009	0.270963	0.247222	0.23726	0.24459	0.271734	0.274373	0.278843
	utr-5	0.000368949	0.000396165	0.000335487	0.000283002	0.000310762	0.000345015	0.000390672	0.0004028	0.000350064	0.000329405	0.000359983	0.000293665
	utr-5-rev	0.0060479	0.00708897	0.00427006	0.0045304	0.00494843	0.00516181	0.00690594	0.00654056	0.00626982	0.00464929	0.00484734	0.00437609
	Mapped on gene/uniquely mapped	0.730536	0.700473	0.667178	0.638189	0.726403	0.689509	0.748045	0.707562	0.712506	0.686734	0.692113	0.675656	0.696293	0.638189	0.748045

## Sheet: DE_analysis
Gene information							KO vs WT				log2RPKM												Raw counts
GeneSymbol	Chr	Start	End	Strand	Length	geneName	foldchange	log2FC		FDR (false discovery rate)	29-217_692_S42	29-222_702-1_S43	29-226_726_S44	29-226_731_S45	29-226_740_S46	29-226_744_S47	29-192_478_S48	29-195_478_S49	29-195_503_S50	29-222_706_S51	29-225_732_S52	29-225_743_S53	29-217_692_S42	29-222_702-1_S43	29-226_726_S44	29-226_731_S45	29-226_740_S46	29-226_744_S47	29-192_478_S48	29-195_478_S49	29-195_503_S50	29-222_706_S51	29-225_732_S52	29-225_743_S53
Xkr4	chr1;chr1;chr1	3214482;3421702;3670552	3216968;3421901;3671498	-;-;-	3634	X-linked Kx blood group related 4	-3.69227	-1.88451	8.36135e-06	0.000202805	-1.89664	-1.9828	-2.06311	-1.09775	-1.59537	-1.4404	-3.71208	-4.18986	-2.41075	-3.06885	-4.19753	-5.13939	15	17	8	25	15	21	5	3	11	5	2	1
Sox17	chr1;chr1;chr1;chr1;chr1;chr1;chr1;chr1;chr1;chr1;chr1;chr1;chr1;chr1;chr1;chr1;chr1;chr1;chr1;chr1	4490928;4490928;4490928;4490928;4490928;4493100;4493100;4493772;4493772;4493772;4493772;4493772;4495136;4495136;4495136;4496291;4496291;4496291;4496291;4496291	4492668;4492668;4492668;4492668;4492668;4493466;4493490;4493863;4493863;4493863;4493863;4493863;4495198;4495942;4495942;4497354;4497354;4497354;4497354;4497354	-;-;-;-;-;-;-;-;-;-;-;-;-;-;-;-;-;-;-;-	4095	SRY (sex determining region Y)-box 17	2.48989	1.31608	0.000921633	0.00947143	-1.18034	-0.355171	-2.42399	-1.81958	-1.50809	-2.66283	0.229955	0.37005	-0.427258	-0.525392	-0.0683908	-0.566273	28	60	7	17	18	10	92	87	50	34	43	32
Mrpl15	chr1;chr1;chr1;chr1;chr1;chr1;chr1;chr1;chr1;chr1;chr1;chr1;chr1;chr1	4773200;4773200;4773200;4777525;4777525;4777525;4782568;4782568;4782568;4783951;4783951;4785573;4785573;4785573	4774516;4774516;4776801;4777648;4777648;4777648;4782733;4782733;4782733;4784105;4784105;4785726;4785726;4785726	-;-;-;-;-;-;-;-;-;-;-;-;-;-	4201	mitochondrial ribosomal protein L15	1.17374	0.231113	0.16582	0.396357	2.65256	2.19044	2.72766	2.79026	2.97242	2.65119	2.61075	3.00521	2.65626	3.20325	2.99812	2.92001	413	361	261	432	417	419	493	556	437	465	371	370
Lypla1	chr1;chr1;chr1;chr1;chr1;chr1;chr1;chr1;chr1	4807893;4808455;4828584;4830268;4832311;4837001;4839387;4840956;4844963	4807982;4808486;4828649;4830315;4832381;4837074;4839488;4841132;4846735	+;+;+;+;+;+;+;+;+	2433	lysophospholipase 1	-1.25504	-0.327733	0.0133563	0.0726993	5.00023	5.39442	5.67935	5.6381	5.38243	5.35522	4.99085	5.08323	5.00642	5.29342	5.06898	5.11719	1218	1928	1170	1802	1284	1582	1487	1360	1291	1147	903	983
Tcea1	chr1;chr1;chr1;chr1;chr1;chr1;chr1;chr1;chr1;chr1;chr1;chr1;chr1;chr1;chr1;chr1;chr1;chr1;chr1;chr1;chr1;chr1;chr1;chr1;chr1;chr1;chr1;chr1;chr1;chr1	4857694;4857694;4858328;4867470;4867470;4867470;4878027;4878027;4878027;4886744;4886744;4886744;4889457;4889457;4889460;4890740;4890740;4890740;4891915;4891915;4891915;4893417;4893417;4893417;4894934;4894934;4894934;4896356;4896356;4896356	4857976;4857976;4858503;4867532;4867532;4867532;4878132;4878132;4878132;4886831;4886831;4886831;4889602;4889602;4889602;4890796;4890796;4890796;4892069;4892069;4892069;4893563;4893563;4893563;4895005;4895005;4895005;4897909;4897909;4897909	+;+;+;+;+;+;+;+;+;+;+;+;+;+;+;+;+;+;+;+;+;+;+;+;+;+;+;+;+;+	2847	transcription elongation factor A (SII) 1	-1.09048	-0.124966	0.292961	0.55481	5.0662	5.27787	5.14609	5.32734	4.88463	4.98583	5.06273	5.10618	4.9532	5.12947	4.877	4.83209	1492	2081	946	1700	1064	1433	1829	1617	1456	1198	925	944
Rgs20	chr1;chr1;chr1;chr1;chr1;chr1;chr1;chr1;chr1;chr1;chr1;chr1;chr1;chr1;chr1;chr1	4909576;4909576;4909576;4912314;4912314;4912314;4916897;4916897;4916897;4923847;4923847;4923847;5018576;5019311;5020738;5070010	4910662;4910662;4910662;4912548;4912548;4912548;4916980;4916980;4916980;4923989;4923989;4923989;5018734;5019539;5021037;5070285	-;-;-;-;-;-;-;-;-;-;-;-;-;-;-;-	2513	regulator of G-protein signaling 20	1.57647	0.656698	2.53842e-05	0.000512468	3.25473	2.77145	3.20944	2.99625	3.09239	3.4028	3.77489	3.45431	3.80329	3.95999	3.99846	3.69218	375	323	218	298	271	422	661	454	579	470	444	378
Atp6v1h	chr1;chr1;chr1;chr1;chr1;chr1;chr1;chr1;chr1;chr1;chr1;chr1;chr1;chr1	5083173;5084417;5089009;5093363;5095615;5098029;5101070;5117390;5124277;5133084;5135812;5143750;5149948;5162105	5083278;5084563;5089111;5093452;5095728;5098133;5101123;5117487;5124469;5133262;5135937;5143851;5150061;5162549	+;+;+;+;+;+;+;+;+;+;+;+;+;+	1976	ATPase, H+ transporting, lysosomal V1 subunit H	-1.09894	-0.136118	0.326423	0.591509	4.79674	4.98763	5.42755	5.3202	5.24346	5.1966	4.90139	4.85829	4.9878	5.25018	4.97061	5.2262	859	1181	798	1174	947	1151	1135	945	1035	904	685	861
Npbwr1	chr1	5913707	5917398	-	3692	neuropeptides B/W receptor 1	1.38885	0.473889	0.0880283	0.267655	2.27862	0.802346	0.866167	1.26804	1.83102	1.88248	1.9557	1.90022	1.79321	2.51202	2.26454	1.83346	280	121	63	132	166	216	275	227	211	253	196	153
Rb1cc1	chr1;chr1;chr1;chr1;chr1;chr1;chr1;chr1;chr1;chr1;chr1;chr1;chr1;chr1;chr1;chr1;chr1;chr1;chr1;chr1;chr1;chr1;chr1;chr1	6214662;6227940;6229959;6233961;6234229;6238262;6239952;6244105;6244795;6245158;6245425;6245598;6247706;6248066;6248276;6260930;6262834;6263024;6264542;6265574;6268698;6270691;6272701;6274198	6214957;6228049;6230073;6234087;6234399;6238464;6240378;6244275;6244979;6245344;6245506;6245659;6247809;6248192;6250167;6261095;6262942;6263264;6264590;6265621;6268756;6270827;6272771;6276104	+;+;+;+;+;+;+;+;+;+;+;+;+;+;+;+;+;+;+;+;+;+;+;+	7046	RB1-inducible coiled-coil 1	1.00156	0.00224664	0.986678	0.99489	4.95923	5.05421	4.92947	5.45751	4.92322	4.88872	4.94595	4.87556	4.9676	5.22444	5.03129	5.22965	3429	4411	2015	4605	2705	3316	4175	3411	3640	3167	2548	3078
Pcmtd1	chr1;chr1;chr1;chr1;chr1;chr1	7088920;7120194;7147637;7160892;7163248;7169515	7089216;7120615;7147739;7161063;7163371;7173628	+;+;+;+;+;+	5232	protein-L-isoaspartate (D-aspartate) O-methyltransferase domain containing 1	-1.59333	-0.67205	1.81981e-06	5.85117e-05	5.30288	5.61068	5.8545	6.03198	5.44109	5.80715	4.87877	4.9662	5.00303	5.12371	5.12931	5.02847	3231	4817	2841	5092	2876	4654	2959	2697	2770	2193	2025	1988
Rrs1	chr1	9545408	9547455	+	2048	ribosome biogenesis regulator 1	1.24403	0.315016	0.0951916	0.282388	3.66443	3.23889	4.14545	3.86303	4.19064	3.81917	3.93047	3.9087	3.98452	4.32992	4.18928	4.54642	406	364	340	443	473	459	600	507	535	495	413	557
Adhfe1	chr1;chr1;chr1;chr1;chr1;chr1;chr1;chr1;chr1;chr1;chr1;chr1;chr1;chr1;chr1;chr1;chr1;chr1;chr1;chr1;chr1;chr1;chr1;chr1;chr1;chr1;chr1	9548046;9548046;9549907;9549907;9551717;9552923;9552923;9553318;9553318;9553623;9553623;9555538;9555538;9557000;9557000;9558133;9558133;9560109;9560109;9563509;9563509;9563797;9563797;9566781;9566781;9576191;9576191	9548151;9548151;9549944;9549944;9551757;9552976;9552976;9553472;9553472;9553819;9553819;9555615;9555615;9557105;9557105;9558285;9558285;9560207;9560207;9563587;9563587;9563893;9563893;9566938;9566938;9577968;9577968	+;+;+;+;+;+;+;+;+;+;+;+;+;+;+;+;+;+;+;+;+;+;+;+;+;+;+	3139	alcohol dehydrogenase, iron containing, 1	-1.41115	-0.496876	0.456495	0.705846	-1.68538	-0.149558	-4.66461	-3.15106	0.0179539	-2.99085	-2.85674	-1.03389	-2.64536	-1.51482	-1.29063	-1.99002	15	53	1	5	40	6	8	25	8	13	14	9
2610203C22Rik	chr1;chr1;chr1;chr1;chr1	9560833;9563823;9619550;9620955;9631061	9561778;9563871;9619639;9621082;9631092	-;-;-;-;-	1245	RIKEN cDNA 2610203C22 gene	1.37994	0.464606	0.320645	0.584391	0.856551	0.271852	-1.8859	-0.482313	-1.59419	-1.44332	0.388449	0.410104	0.460353	-0.180663	0.043532	-0.655858	35	28	3	13	5	7	31	27	28	13	14	9
Mybl1	chr1;chr1;chr1;chr1;chr1;chr1;chr1;chr1;chr1;chr1;chr1;chr1;chr1;chr1;chr1;chr1;chr1;chr1;chr1;chr1;chr1;chr1;chr1;chr1;chr1;chr1;chr1;chr1;chr1;chr1;chr1	9667411;9667411;9671579;9672212;9672212;9672540;9672540;9673101;9673101;9673745;9673745;9675967;9675967;9678272;9678272;9681785;9681785;9683097;9683097;9685636;9685636;9687561;9687561;9690081;9690081;9692718;9692718;9693287;9693287;9699935;9699935	9670012;9670012;9671758;9672316;9672316;9672656;9672656;9673215;9673215;9673887;9673887;9676335;9676335;9678505;9678505;9681889;9681889;9683168;9683168;9685810;9685810;9687781;9687781;9690173;9690173;9692789;9692789;9693392;9693392;9700209;9700209	-;-;-;-;-;-;-;-;-;-;-;-;-;-;-;-;-;-;-;-;-;-;-;-;-;-;-;-;-;-;-	4984	myeloblastosis oncogene-like 1	1.04129	0.0583688	0.825249	0.924537	0.625175	0.725859	0.605317	1.46218	0.273248	0.590999	0.610863	0.584806	0.617797	1.26694	0.348732	1.2623	120	155	71	204	76	119	146	123	126	144	70	139
Vcpip1	chr1;chr1;chr1	9718622;9736966;9745450	9725350;9737052;9748382	-;-;-	9749	valosin containing protein (p97)/p47 complex interacting protein 1	1.0066	0.0094925	0.951237	0.983588	2.22742	2.68983	2.00461	2.6737	2.27294	2.36927	2.31761	2.42971	2.57513	2.19364	2.16999	2.66958	714	1185	367	925	596	800	934	866	959	536	485	722
Sgk3	chr1;chr1;chr1;chr1;chr1;chr1;chr1;chr1;chr1;chr1;chr1;chr1;chr1;chr1;chr1;chr1;chr1;chr1;chr1;chr1;chr1;chr1;chr1;chr1;chr1;chr1;chr1;chr1;chr1;chr1;chr1;chr1;chr1;chr1;chr1;chr1;chr1;chr1;chr1;chr1;chr1;chr1;chr1;chr1;chr1;chr1;chr1;chr1;chr1;chr1;chr1;chr1	9798130;9798130;9827013;9848281;9865131;9865131;9865131;9868383;9868383;9868383;9871630;9871630;9871630;9872258;9872258;9872258;9877166;9877166;9877166;9879026;9879026;9879026;9880332;9880332;9880332;9881578;9881578;9881578;9881760;9881760;9881760;9884407;9884407;9884407;9884625;9884625;9884625;9885667;9885667;9885667;9886047;9886047;9886047;9888870;9888870;9888870;9891361;9891361;9891361;9898720…	9798246;9798246;9827119;9848385;9865348;9865348;9865348;9868466;9868466;9868466;9871702;9871702;9871702;9872333;9872333;9872333;9877253;9877253;9877253;9879075;9879075;9879075;9880389;9880389;9880389;9881661;9881661;9881661;9881891;9881891;9881891;9884519;9884519;9884519;9884661;9884661;9884661;9885753;9885753;9885753;9886142;9886142;9886142;9889025;9889025;9889025;9891450;9891450;9891450;9902568…	+;+;+;+;+;+;+;+;+;+;+;+;+;+;+;+;+;+;+;+;+;+;+;+;+;+;+;+;+;+;+;+;+;+;+;+;+;+;+;+;+;+;+;+;+;+;+;+;+;+;+;+	5620	serum/glucocorticoid regulated kinase 3	-1.27395	-0.349312	0.00976961	0.0579754	3.16616	3.68106	3.63913	3.78116	3.38557	3.35608	3.09989	3.38796	3.18216	3.09212	3.12492	3.09265	789	1358	657	1149	743	914	926	970	842	576	542	558
Snhg6	chr1;chr1;chr1;chr1	9942025;9942323;9942610;9944020	9942155;9942391;9942717;9944118	-;-;-;-	407	small nucleolar RNA host gene 6	-1.0979	-0.134741	0.640008	0.826704	5.40216	4.90845	6.63316	5.80838	5.99829	5.83562	5.17832	5.44932	5.2015	6.12788	5.88605	6.16147	269	230	379	339	329	369	283	293	247	342	266	339
Tcf24	chr1;chr1	9960163;9967099	9963521;9967485	-;-	3746	transcription factor 24	-3.17931	-1.66871	0.00337389	0.0258749	-1.00168	-2.63996	-3.47511	-2.30747	-1.30248	-2.05991	-3.29626	-5.58849	-3.85173	-2.14161	-5.12106	-3.76849	29	11	3	11	19	14	7	1	4	10	1	3
Cops5	chr1;chr1;chr1;chr1;chr1;chr1;chr1;chr1;chr1;chr1;chr1;chr1;chr1;chr1;chr1;chr1;chr1;chr1;chr1;chr1;chr1;chr1;chr1;chr1	10024600;10024600;10024600;10027103;10027103;10027103;10030599;10030599;10030599;10032339;10032339;10032339;10033258;10033258;10033258;10034008;10034008;10034008;10034929;10034929;10034929;10037662;10037670;10037919	10025063;10025063;10025063;10027251;10027251;10027251;10030710;10030710;10030710;10032424;10032424;10032424;10033323;10033323;10033323;10034136;10034136;10034136;10035163;10035163;10035163;10038159;10038159;10038159	-;-;-;-;-;-;-;-;-;-;-;-;-;-;-;-;-;-;-;-;-;-;-;-	1739	COP9 signalosome subunit 5	1.02376	0.0338774	0.804558	0.914845	5.06266	5.23527	5.61548	5.50083	5.56568	5.31687	5.17323	5.2928	5.36245	5.56266	5.4713	5.6592	909	1234	800	1171	1042	1101	1206	1124	1181	988	853	1023
Cspp1	chr1;chr1;chr1;chr1;chr1;chr1;chr1;chr1;chr1;chr1;chr1;chr1;chr1;chr1;chr1;chr1;chr1;chr1;chr1;chr1;chr1;chr1;chr1;chr1;chr1;chr1;chr1;chr1;chr1;chr1	10038218;10045076;10047424;10058720;10064333;10065323;10066426;10074860;10077172;10082253;10083501;10085747;10088051;10088882;10090188;10095866;10104212;10108369;10112393;10112876;10113603;10116018;10116614;10126340;10127423;10129986;10132454;10133164;10134092;10135934	10038344;10045184;10047526;10058823;10064413;10065421;10066820;10074946;10077242;10082346;10083558;10085952;10088184;10088960;10090317;10096013;10104364;10108481;10112542;10113022;10113707;10116084;10116731;10126479;10127563;10130032;10132517;10133273;10134230;10136768	+;+;+;+;+;+;+;+;+;+;+;+;+;+;+;+;+;+;+;+;+;+;+;+;+;+;+;+;+;+	4354	centrosome and spindle pole associated protein 1	-1.04144	-0.0585788	0.72285	0.873718	3.00875	3.06443	3.32025	3.70786	3.23078	3.24379	3.01645	3.1565	2.96995	3.17624	3.25658	3.65636	548	686	408	846	517	655	677	640	563	473	460	639
Arfgef1	chr1;chr1;chr1;chr1;chr1;chr1;chr1;chr1;chr1;chr1;chr1;chr1;chr1;chr1;chr1;chr1;chr1;chr1;chr1;chr1;chr1;chr1;chr1;chr1;chr1;chr1;chr1;chr1;chr1;chr1;chr1;chr1;chr1;chr1;chr1;chr1;chr1;chr1	10137507;10140467;10141559;10142576;10144718;10147403;10151801;10153386;10153607;10154281;10156914;10157900;10159568;10159877;10160701;10160963;10163697;10172834;10173194;10174067;10179826;10180870;10183663;10183976;10184386;10188757;10189227;10189439;10194257;10198843;10199729;10204808;10209425;10213044;10214125;10215837;10216529;10232371	10138996;10140584;10141697;10142744;10144857;10147535;10151873;10153524;10153742;10154410;10157044;10158060;10159740;10160028;10160870;10161003;10163787;10172984;10173352;10174195;10179977;10181041;10183747;10184181;10184497;10188958;10189335;10189678;10194491;10198976;10199904;10204909;10209701;10213223;10214271;10215993;10216559;10232670	-;-;-;-;-;-;-;-;-;-;-;-;-;-;-;-;-;-;-;-;-;-;-;-;-;-;-;-;-;-;-;-;-;-;-;-;-;-	7042	ADP-ribosylation factor guanine nucleotide-exchange factor 1(brefeldin A-inhibited)	-1.00416	-0.00599054	0.964874	0.988614	4.41988	4.67992	4.15715	4.66716	4.22314	4.26181	4.54358	4.50949	4.56238	4.22399	4.22384	4.35959	2358	3401	1179	2661	1664	2146	3157	2645	2747	1582	1455	1683
Prex2	chr1;chr1;chr1;chr1;chr1;chr1;chr1;chr1;chr1;chr1;chr1;chr1;chr1;chr1;chr1;chr1;chr1;chr1;chr1;chr1;chr1;chr1;chr1;chr1;chr1;chr1;chr1;chr1;chr1;chr1;chr1;chr1;chr1;chr1;chr1;chr1;chr1;chr1;chr1;chr1;chr1;chr1;chr1;chr1;chr1;chr1	10993465;11061326;11065794;11068011;11080023;11089717;11098463;11101064;11107603;11110282;11112743;11123121;11123814;11132338;11136765;11139956;11140236;11142649;11149810;11153543;11156241;11160096;11162240;11169853;11170584;11181855;11184446;11185130;11185887;11186637;11193513;11199835;11204066;11208512;11231682;11263963;11265679;11265679;11265969;11265969;11285057;11285057;11289253;11289253;112…	10993909;11061397;11065916;11068115;11080124;11089878;11098596;11101167;11107752;11110426;11112843;11123224;11123863;11132413;11136837;11140098;11140328;11142797;11149895;11153679;11156358;11160280;11162401;11170075;11170791;11182034;11184540;11185212;11185977;11186765;11193554;11200052;11204168;11208655;11231796;11264095;11265745;11265745;11266159;11266159;11285159;11285159;11289320;11289320;113…	+;+;+;+;+;+;+;+;+;+;+;+;+;+;+;+;+;+;+;+;+;+;+;+;+;+;+;+;+;+;+;+;+;+;+;+;+;+;+;+;+;+;+;+;+;+	11187	phosphatidylinositol-3,4,5-trisphosphate-dependent Rac exchange factor 2	1.44449	0.530561	0.37729	0.639435	-0.818121	0.54389	-3.3691	-1.16406	-1.55376	-3.06259	-0.191549	0.132756	0.403236	-1.42168	-1.45297	-1.5269	99	307	10	74	48	21	188	202	244	50	45	45
Sulf1	chr1;chr1;chr1;chr1;chr1;chr1;chr1;chr1;chr1;chr1;chr1;chr1;chr1;chr1;chr1;chr1;chr1;chr1;chr1;chr1;chr1;chr1;chr1;chr1;chr1;chr1;chr1;chr1;chr1;chr1;chr1;chr1;chr1;chr1;chr1;chr1;chr1;chr1;chr1;chr1;chr1;chr1;chr1;chr1;chr1;chr1;chr1;chr1;chr1;chr1;chr1;chr1;chr1;chr1;chr1;chr1;chr1;chr1;chr1;chr1;chr1;chr1;chr1;chr1;chr1	12692430;12692430;12718545;12728594;12728594;12786079;12786079;12786079;12786468;12786468;12786468;12796766;12796766;12796766;12805180;12805180;12805180;12807854;12807854;12807854;12817338;12817338;12817338;12818378;12818378;12818378;12820401;12820401;12820401;12820795;12820795;12820795;12821970;12821970;12821970;12836113;12836113;12836113;12838359;12838359;12838359;12839829;12839829;12839829;128…	12692684;12692684;12718783;12728688;12728688;12786151;12786151;12786151;12786698;12786698;12786698;12797005;12797005;12797005;12805331;12805331;12805331;12808023;12808023;12808023;12817488;12817488;12817488;12818553;12818553;12818553;12820529;12820529;12820529;12820851;12820851;12820851;12822099;12822099;12822099;12836329;12836329;12836329;12838611;12838611;12838611;12839925;12839925;12839925;128…	+;+;+;+;+;+;+;+;+;+;+;+;+;+;+;+;+;+;+;+;+;+;+;+;+;+;+;+;+;+;+;+;+;+;+;+;+;+;+;+;+;+;+;+;+;+;+;+;+;+;+;+;+;+;+;+;+;+;+;+;+;+;+;+;+	4864	sulfatase 1	1.16909	0.225383	0.78878	0.90578	-1.70943	0.674906	-5.29645	-1.83661	-2.59063	-3.05885	-0.58519	0.392268	-1.06889	-3.7971	-1.64578	-3.75301	23	146	1	20	10	9	62	105	38	4	17	4
Slco5a1	chr1;chr1;chr1;chr1;chr1;chr1;chr1;chr1;chr1	12866550;12876310;12879138;12881293;12894427;12921038;12938989;12943980;12989580	12872328;12876374;12879379;12881452;12894625;12921202;12939200;12944112;12991135	-;-;-;-;-;-;-;-;-	8511	solute carrier organic anion transporter family, member 5A1	1.55034	0.632588	0.349184	0.613477	-3.03289	-1.18935	-3.95192	-4.89455	-0.596667	-2.53854	-1.28105	-0.000853236	-2.36476	-2.95385	-1.59346	-2.03378	16	70	5	4	71	23	67	140	27	13	31	24
Ncoa2	chr1;chr1;chr1;chr1;chr1;chr1;chr1;chr1;chr1;chr1;chr1;chr1;chr1;chr1;chr1;chr1;chr1;chr1;chr1;chr1;chr1;chr1;chr1;chr1;chr1;chr1;chr1;chr1;chr1;chr1;chr1;chr1;chr1;chr1;chr1;chr1;chr1;chr1;chr1;chr1;chr1;chr1;chr1;chr1;chr1	13139105;13139105;13146875;13146875;13148317;13148317;13148931;13148931;13150690;13150690;13152379;13152379;13152797;13152797;13156370;13156370;13160161;13160161;13162073;13162073;13164896;13166896;13166896;13174079;13174079;13177074;13177074;13180481;13180481;13181216;13181216;13184175;13184175;13186733;13186733;13190087;13190087;13221307;13221307;13224609;13224609;13285969;13285969;13372183;133…	13142772;13142772;13146964;13146964;13148515;13148515;13149108;13149108;13150918;13150918;13152456;13152456;13153075;13153075;13156535;13156535;13160290;13160290;13162288;13162288;13165102;13167106;13167106;13175348;13175348;13177221;13177221;13180624;13180624;13181317;13181317;13184363;13184363;13186910;13186910;13190190;13190190;13221479;13221479;13224713;13224713;13286025;13286025;13372429;133…	-;-;-;-;-;-;-;-;-;-;-;-;-;-;-;-;-;-;-;-;-;-;-;-;-;-;-;-;-;-;-;-;-;-;-;-;-;-;-;-;-;-;-;-;-	8514	nuclear receptor coactivator 2	-1.11299	-0.154439	0.293645	0.555598	4.01483	4.06399	3.55037	4.08972	3.52271	3.86305	4.02425	3.64556	3.81768	3.66138	3.59425	3.48144	2153	2683	936	2156	1238	1968	2663	1757	1982	1295	1137	1107
Tram1	chr1;chr1;chr1;chr1;chr1;chr1;chr1;chr1;chr1;chr1;chr1	13564693;13569471;13569939;13571803;13572004;13576368;13578100;13579450;13579690;13581023;13589600	13566396;13569631;13570082;13571907;13572074;13576452;13578158;13579566;13579811;13581086;13589910	-;-;-;-;-;-;-;-;-;-;-	2943	translocating chain-associating membrane protein 1	-1.01694	-0.0242352	0.83202	0.927921	5.26726	4.99979	5.38369	5.27525	5.21815	5.06416	5.08643	5.02312	5.20808	5.14407	5.2237	5.3833	1773	1774	1153	1695	1386	1564	1922	1578	1796	1251	1216	1430
Lactb2	chr1;chr1;chr1;chr1;chr1;chr1;chr1	13625900;13627356;13630065;13638231;13647385;13650721;13660329	13626904;13627437;13630213;13638409;13647511;13650884;13660509	-;-;-;-;-;-;-	1887	lactamase, beta 2	1.28553	0.362364	0.0290343	0.126183	2.88622	3.37276	2.80957	2.99816	2.80799	2.94128	3.43858	3.49667	3.40604	3.3678	3.33914	2.97879	218	368	124	224	167	230	393	351	330	234	211	173
Eya1	chr1;chr1;chr1;chr1;chr1;chr1;chr1;chr1;chr1;chr1;chr1;chr1;chr1;chr1;chr1;chr1;chr1;chr1;chr1;chr1;chr1;chr1;chr1;chr1;chr1;chr1;chr1;chr1;chr1;chr1;chr1;chr1;chr1;chr1;chr1	14168958;14168958;14179480;14179480;14183157;14183157;14183381;14183381;14184349;14184349;14184626;14184626;14208895;14208895;14229493;14229493;14231413;14231413;14252428;14252428;14253020;14253020;14270705;14270705;14274065;14274065;14274534;14274534;14283121;14283121;14302770;14304425;14304425;14309646;14309646	14170996;14170996;14179580;14179580;14183278;14183278;14183495;14183495;14184509;14184509;14184684;14184684;14208984;14208984;14229576;14229576;14231552;14231552;14252614;14252614;14253102;14253102;14270827;14270842;14274207;14274210;14274603;14274603;14283198;14283198;14302897;14304474;14304474;14310199;14310199	-;-;-;-;-;-;-;-;-;-;-;-;-;-;-;-;-;-;-;-;-;-;-;-;-;-;-;-;-;-;-;-;-;-;-	4345	EYA transcriptional coactivator and phosphatase 1	1.21874	0.285394	0.641625	0.828055	-2.15443	-1.43293	-4.23767	-2.96865	-0.912083	-3.24653	-1.36943	-0.540041	-2.13938	-3.63431	-3.51943	-2.05191	15	30	2	8	29	7	32	49	16	4	4	12
Terf1	chr1;chr1;chr1;chr1;chr1;chr1;chr1;chr1;chr1;chr1;chr1;chr1;chr1;chr1;chr1;chr1;chr1;chr1;chr1	15805646;15805646;15807641;15807641;15813041;15813041;15815886;15818934;15818934;15819651;15819651;15831507;15831507;15833401;15833401;15838182;15838182;15842921;15842921	15805957;15805957;15807736;15807736;15813162;15813162;15815972;15819083;15819083;15819763;15819763;15831566;15831566;15833489;15833489;15838288;15838288;15844052;15844052	+;+;+;+;+;+;+;+;+;+;+;+;+;+;+;+;+;+;+	2268	telomeric repeat binding factor 1	1.05415	0.076085	0.62353	0.816289	3.22279	3.49347	3.86039	3.66616	3.36759	3.85741	3.49714	3.63371	3.56524	3.87543	3.68318	3.75371	331	481	309	428	296	522	492	464	443	400	322	356
Sbspon	chr1;chr1;chr1;chr1;chr1	15853862;15858889;15860261;15883646;15892439	15855862;15859065;15860351;15883840;15892722	-;-;-;-;-	2748	somatomedin B and thrombospondin, type 1 domain containing	-1.28408	-0.360738	0.65061	0.832018	-0.369906	-0.192143	-3.5767	-1.8605	-4.83553	-4.26327	-1.24233	-0.680201	-1.66745	-3.90404	-3.25181	-3.32152	33	45	2	11	1	2	22	28	14	2	3	3
Rpl7	chr1;chr1;chr1;chr1;chr1;chr1;chr1	16101296;16101727;16102490;16102692;16103168;16103510;16104365	16101359;16101936;16102599;16102829;16103334;16103684;16104433	-;-;-;-;-;-;-	933	ribosomal protein L7	-1.04311	-0.0608908	0.711584	0.867199	10.1148	10.2606	10.8299	10.5329	10.5099	10.2261	9.99762	10.3425	10.1388	10.5891	10.4805	10.5823	16185	21567	15939	20560	17215	17754	18337	19979	17368	17279	14742	16655
Rdh10	chr1;chr1;chr1;chr1;chr1;chr1	16105882;16107795;16128165;16129196;16131075;16131294	16106306;16108030;16128263;16129341;16131206;16132550	+;+;+;+;+;+	2295	retinol dehydrogenase 10 (all-trans)	1.21341	0.279063	0.100805	0.292778	2.64295	2.95494	2.52717	2.67001	2.44577	2.22339	2.95161	2.79825	3.0474	2.91563	2.64895	2.85404	224	335	124	217	158	170	341	263	313	208	159	193
Stau2	chr1;chr1;chr1;chr1;chr1;chr1;chr1;chr1;chr1;chr1;chr1;chr1;chr1;chr1;chr1;chr1;chr1;chr1;chr1;chr1;chr1;chr1;chr1;chr1;chr1;chr1;chr1	16228810;16228810;16231003;16231003;16345704;16345704;16366079;16366079;16369755;16369755;16374674;16374674;16389821;16389821;16392517;16392517;16394051;16394051;16440323;16440323;16463035;16463035;16486020;16509342;16509342;16519173;16519173	16229866;16229866;16231091;16231091;16346011;16346011;16366139;16366139;16369886;16369886;16374811;16374811;16390033;16390033;16392624;16392624;16394210;16394210;16440458;16440458;16463194;16463194;16486150;16509408;16509408;16519302;16519302	-;-;-;-;-;-;-;-;-;-;-;-;-;-;-;-;-;-;-;-;-;-;-;-;-;-;-	2890	staufen double-stranded RNA binding protein 2	-1.68318	-0.751191	0.00164154	0.0149947	2.13986	2.25712	1.84084	2.40235	2.16689	2.11045	1.55566	1.97428	1.66462	1.22471	0.913226	0.71412	199	260	97	227	164	198	163	187	151	81	60	55
Ube2w	chr1;chr1;chr1;chr1;chr1;chr1;chr1;chr1;chr1;chr1;chr1;chr1;chr1;chr1;chr1;chr1;chr1;chr1;chr1;chr1;chr1;chr1;chr1;chr1	16540788;16543949;16568674;16568674;16568674;16581927;16581927;16581927;16581927;16585276;16585276;16585276;16585276;16597951;16597951;16597951;16602262;16602262;16602262;16602262;16619237;16619237;16619237;16619237	16541789;16544032;16571282;16571282;16571282;16582002;16582002;16582002;16582002;16585431;16585352;16585352;16585431;16598053;16598053;16598053;16602353;16602353;16602353;16602353;16619338;16619338;16619338;16619338	-;-;-;-;-;-;-;-;-;-;-;-;-;-;-;-;-;-;-;-;-;-;-;-	4224	ubiquitin-conjugating enzyme E2W (putative)	-1.15587	-0.208974	0.169187	0.401569	2.84026	3.16383	3.41605	3.42379	3.2605	3.26979	2.72613	2.96322	2.87112	3.10911	3.10237	3.34922	473	713	423	674	512	647	537	543	510	438	401	501
Tceb1	chr1;chr1;chr1;chr1	16642765;16645686;16647955;16656822	16643478;16645829;16648007;16656865	-;-;-;-	955	NA	-1.16939	-0.22576	0.229456	0.481265	5.38942	5.39712	6.3282	5.96975	6.02187	5.84193	5.26978	5.52311	5.42674	5.88851	5.72903	5.8786	626	758	720	890	785	870	708	724	678	680	560	654
Tmem70	chr1;chr1;chr1;chr1;chr1;chr1	16665191;16665191;16667665;16667668;16676968;16676968	16665505;16665505;16667773;16667773;16678275;16678275	+;+;+;+;+;+	1732	transmembrane protein 70	-1.1155	-0.157688	0.314134	0.577514	3.53577	3.71077	4.05483	3.82952	3.88242	3.75018	3.43181	3.83372	3.51212	3.59828	3.44215	3.95708	314	427	270	366	323	370	359	407	326	252	208	313
Ly96	chr1;chr1;chr1;chr1;chr1;chr1;chr1;chr1;chr1;chr1	16688456;16688456;16691684;16691684;16700795;16700849;16706173;16706173;16709439;16709439	16688619;16688619;16691773;16691773;16700923;16700923;16706225;16706225;16709605;16709605	+;+;+;+;+;+;+;+;+;+	603	lymphocyte antigen 96	-1.23638	-0.306121	0.205759	0.452716	3.30545	3.19873	4.17407	3.3149	3.44709	3.76534	3.26356	3.3483	3.24329	3.60484	2.79213	3.19286	93	104	102	89	83	130	111	101	94	88	46	64
Jph1	chr1;chr1;chr1;chr1;chr1	16994940;17003891;17016039;17091298;17097226	16997559;17004534;17016157;17092057;17097889	-;-;-;-;-	4807	junctophilin 1	-2.32187	-1.21528	0.038524	0.154718	-0.139617	-0.324703	-0.132316	-0.371826	2.81556	-0.692003	-0.688818	0.122153	-0.574929	-0.232094	-0.33346	-0.441967	68	72	41	55	428	47	57	86	53	49	42	41
Pi15	chr1;chr1;chr1;chr1;chr1;chr1	17601901;17602577;17619783;17621401;17621647;17624835	17602042;17602884;17619901;17621533;17621762;17630939	+;+;+;+;+;+	6923	peptidase inhibitor 15	-1.32872	-0.410032	0.571908	0.7828	0.652631	3.63647	-1.92069	-0.636167	0.480408	-0.147887	1.45278	1.72055	1.5481	0.116021	0.601783	0.48992	170	1622	17	66	122	99	364	376	334	90	116	113
Crispld1	chr1;chr1;chr1;chr1;chr1;chr1;chr1;chr1;chr1;chr1;chr1;chr1;chr1;chr1;chr1	17727417;17728594;17745354;17745780;17746731;17747501;17749507;17750265;17750434;17750734;17752838;17752968;17756258;17762112;17764063	17727763;17728914;17745472;17745912;17746846;17747601;17749647;17750325;17750500;17750864;17752881;17753040;17756333;17762242;17766207	+;+;+;+;+;+;+;+;+;+;+;+;+;+;+	4006	cysteine-rich secretory protein LCCL domain containing 1	-1.93779	-0.954413	0.0950605	0.282172	-1.85967	-0.0617288	-3.57192	-1.48711	0.407105	-1.45137	-1.78611	-0.750025	-1.9362	-1.86668	-2.62326	-2.69549	17	72	3	21	67	23	22	39	17	13	7	7
Tfap2b	chr1;chr1;chr1;chr1;chr1;chr1;chr1;chr1;chr1;chr1;chr1;chr1;chr1;chr1;chr1;chr1;chr1;chr1;chr1;chr1;chr1;chr1	19208914;19208914;19212054;19213951;19213951;19213951;19219193;19219193;19219193;19226436;19226436;19226436;19228442;19228442;19228442;19231013;19231013;19231013;19234050;19234050;19234050;19236608	19209248;19209248;19212423;19214409;19214409;19214409;19219253;19219253;19219253;19226655;19226655;19226655;19228560;19228560;19228560;19231154;19231154;19231154;19234306;19238845;19238845;19238845	+;+;+;+;+;+;+;+;+;+;+;+;+;+;+;+;+;+;+;+;+;+	6502	transcription factor AP-2 beta	-2.62983	-1.39497	9.48543e-20	7.65843e-17	4.30321	3.77078	4.55671	4.30467	4.58905	4.35932	2.81117	3.14304	2.68473	2.95741	3.02224	2.9894	2008	1672	1436	1911	1980	2120	877	947	690	607	584	601
Mcm3	chr1;chr1;chr1;chr1;chr1;chr1;chr1;chr1;chr1;chr1;chr1;chr1;chr1;chr1;chr1;chr1;chr1	20803014;20804817;20805263;20805797;20806742;20808721;20809596;20810058;20811965;20812564;20812961;20814399;20814689;20816649;20817243;20817793;20820131	20803654;20804907;20805339;20805900;20806882;20808871;20809722;20810232;20812173;20812695;20813114;20814507;20814927;20816779;20817451;20817905;20820213	-;-;-;-;-;-;-;-;-;-;-;-;-;-;-;-;-	2886	minichromosome maintenance complex component 3	1.4687	0.554538	0.00263597	0.0213895	2.44738	2.94687	2.78093	3.10856	3.49669	3.14741	3.35659	3.58526	3.84606	3.7418	3.38829	3.48487	246	419	186	370	412	406	568	571	685	464	334	376
Paqr8	chr1;chr1;chr1	20890622;20932060;20934582	20890686;20932239;20938756	+;+;+	4420	progestin and adipoQ receptor family member VIII	-1.14482	-0.195125	0.282476	0.54302	3.12974	3.28944	3.35061	4.07918	3.32687	3.63807	3.5816	2.92149	3.19484	3.33216	3.27811	3.46479	605	814	423	1111	561	874	1017	552	668	535	474	568
Efhc1	chr1;chr1;chr1;chr1;chr1;chr1;chr1;chr1;chr1;chr1;chr1	20951626;20955335;20960130;20961153;20967324;20972775;20974899;20978643;20979410;20989368;20990617	20951796;20955556;20960417;20961302;20967516;20972995;20975039;20978856;20979557;20989602;20990841	+;+;+;+;+;+;+;+;+;+;+	2208	EF-hand domain (C-terminal) containing 1	-1.17543	-0.233185	0.385065	0.645892	0.597507	0.736574	1.15547	1.56623	0.374384	1.28146	0.728424	0.493965	0.818224	1.05629	0.527204	0.96547	52	69	46	97	36	85	70	51	64	55	35	50
Tram2	chr1;chr1;chr1;chr1;chr1;chr1;chr1;chr1;chr1;chr1;chr1	21001397;21002970;21003838;21004226;21005567;21006150;21006853;21012793;21013402;21037397;21078994	21001635;21003133;21003981;21004330;21005637;21006234;21006911;21012909;21013511;21037460;21079225	-;-;-;-;-;-;-;-;-;-;-	1390	translocating chain-associating membrane protein 2	1.00335	0.00482323	0.992818	0.997417	0.697612	1.29623	-0.865211	0.450654	-0.208897	-0.629641	1.07585	0.662444	1.26828	-1.21343	-1.31222	-0.814797	35	64	7	28	15	14	56	36	55	7	6	9
Tmem14a	chr1;chr1;chr1;chr1;chr1;chr1;chr1;chr1;chr1;chr1	21218575;21218575;21225558;21225558;21225945;21225945;21226592;21226592;21229408;21229591	21218889;21218889;21225643;21225643;21226046;21226046;21226679;21226679;21230167;21230167	+;+;+;+;+;+;+;+;+;+	1351	transmembrane protein 14A	-1.10484	-0.143833	0.626816	0.817511	0.313635	0.344548	0.0538279	1.10605	0.242025	0.345575	0.52335	0.292222	0.290541	-0.00323076	0.809773	-0.366583	26	32	13	43	20	27	37	27	27	16	26	12
Gsta3	chr1;chr1;chr1;chr1;chr1;chr1;chr1;chr1;chr1;chr1;chr1;chr1;chr1;chr1;chr1;chr1;chr1;chr1;chr1;chr1;chr1;chr1;chr1	21240585;21240585;21240585;21244938;21249751;21249751;21249751;21254684;21257331;21257331;21257331;21258848;21258848;21258848;21260048;21260048;21260048;21262793;21262793;21262793;21264843;21264843;21264843	21240659;21240659;21240659;21245032;21249858;21249858;21249858;21254823;21257382;21257382;21257382;21258980;21258980;21258980;21260189;21260189;21260189;21262924;21262924;21262924;21265575;21265575;21265575	+;+;+;+;+;+;+;+;+;+;+;+;+;+;+;+;+;+;+;+;+;+;+	1610	glutathione S-transferase, alpha 3	-2.49782	-1.32067	0.00139014	0.0131359	-0.053643	1.19225	0.00488217	-0.0422747	-0.0841903	-0.841616	-1.72995	-0.538285	-1.23625	-1.64091	-1.52419	-0.619616	24	69	15	23	19	14	9	18	11	6	6	12
Ogfrl1	chr1;chr1;chr1;chr1;chr1;chr1;chr1	23366424;23375730;23375988;23376171;23378726;23378972;23382815	23370448;23375875;23376054;23376249;23378804;23379058;23383175	-;-;-;-;-;-;-	4844	opioid growth factor receptor-like 1	-2.55053	-1.3508	1.00908e-09	8.52614e-08	3.64683	2.98632	4.22838	4.16473	4.15534	3.89797	2.01473	2.39185	2.47695	2.83721	2.76122	2.69493	949	723	852	1292	1092	1147	376	419	445	416	363	365
Smap1	chr1;chr1;chr1;chr1;chr1;chr1;chr1;chr1;chr1;chr1;chr1;chr1;chr1;chr1;chr1;chr1;chr1;chr1;chr1;chr1;chr1;chr1;chr1;chr1;chr1;chr1;chr1;chr1;chr1;chr1;chr1	23844825;23845625;23845625;23846352;23848264;23848264;23848264;23849303;23849303;23849303;23853423;23853423;23853423;23859023;23859023;23859023;23866217;23866217;23866217;23876374;23876374;23876374;23877709;23877709;23877709;23891860;23891860;23891860;23909663;23909663;23922038	23845357;23846563;23846563;23846563;23848571;23848571;23848571;23849468;23849468;23849468;23853550;23853550;23853550;23859113;23859113;23859113;23866293;23866297;23866297;23876449;23876449;23876449;23877794;23877794;23877794;23891993;23891993;23891993;23909736;23909736;23922381	-;-;-;-;-;-;-;-;-;-;-;-;-;-;-;-;-;-;-;-;-;-;-;-;-;-;-;-;-;-;-	2960	small ArfGAP 1	1.10016	0.137708	0.430105	0.684313	5.54041	4.93679	5.93969	5.54194	5.73812	5.47819	5.60688	5.33046	5.47993	5.81403	5.84467	6.00099	2155	1708	1705	2051	1999	2096	2773	1964	2181	2002	1881	2207
Sdhaf4	chr1;chr1;chr1	23995939;24003157;24005546	23996360;24003306;24005640	-;-;-	667	succinate dehydrogenase complex assembly factor 4	-1.18302	-0.242477	0.309444	0.572338	2.14858	2.39973	2.60788	2.34072	2.42156	2.4088	1.65313	2.5469	2.27445	2.25226	1.8821	2.09595	46	66	38	50	45	56	40	64	53	38	27	33
Fam135a	chr1;chr1;chr1;chr1;chr1;chr1;chr1;chr1;chr1;chr1;chr1;chr1;chr1;chr1;chr1;chr1;chr1;chr1;chr1;chr1;chr1	24010758;24014779;24020675;24021854;24024213;24024782;24026608;24028200;24030742;24032663;24044114;24046358;24053183;24054004;24055744;24057204;24057366;24067899;24085411;24086520;24100061	24012497;24014892;24020785;24022005;24024310;24024873;24026768;24030528;24030896;24032736;24044269;24046407;24053336;24054130;24055917;24057274;24057505;24067978;24085526;24086611;24100341	-;-;-;-;-;-;-;-;-;-;-;-;-;-;-;-;-;-;-;-;-	6467	family with sequence similarity 135, member A	-1.00806	-0.0115782	0.938911	0.977917	4.71172	4.68854	4.87104	5.10923	4.60917	4.90311	4.64158	4.46486	4.60981	5.09159	4.80926	5.13737	2651	3142	1776	3320	1997	3074	3103	2355	2607	2651	2005	2650
Col9a1	chr1;chr1;chr1;chr1;chr1;chr1;chr1;chr1;chr1;chr1;chr1;chr1;chr1;chr1;chr1;chr1;chr1;chr1;chr1;chr1;chr1;chr1;chr1;chr1;chr1;chr1;chr1;chr1;chr1;chr1;chr1;chr1;chr1;chr1;chr1;chr1;chr1;chr1;chr1;chr1;chr1;chr1;chr1;chr1;chr1;chr1;chr1;chr1;chr1;chr1;chr1;chr1;chr1;chr1;chr1;chr1;chr1;chr1;chr1;chr1;chr1;chr1;chr1;chr1;chr1;chr1;chr1;chr1;chr1;chr1	24177610;24178259;24179284;24179475;24185038;24194683;24195203;24195517;24196891;24196891;24197300;24197300;24197444;24197444;24202014;24202014;24202297;24202297;24204658;24204658;24205054;24205054;24207386;24207386;24208174;24208174;24209059;24209059;24210373;24210373;24214539;24214539;24217536;24217536;24220744;24220744;24221579;24221579;24221770;24221770;24221945;24221945;24222422;24222422;242…	24177868;24178332;24179361;24179607;24185434;24194766;24195457;24195537;24196965;24196965;24197335;24197335;24197506;24197506;24202067;24202067;24202332;24202332;24204681;24204681;24205107;24205107;24207439;24207439;24208206;24208206;24209115;24209115;24210426;24210426;24214592;24214592;24217589;24217589;24220797;24220797;24221632;24221632;24221823;24221823;24221998;24221998;24222475;24222475;242…	+;+;+;+;+;+;+;+;+;+;+;+;+;+;+;+;+;+;+;+;+;+;+;+;+;+;+;+;+;+;+;+;+;+;+;+;+;+;+;+;+;+;+;+;+;+;+;+;+;+;+;+;+;+;+;+;+;+;+;+;+;+;+;+;+;+;+;+;+;+	4143	collagen, type IX, alpha 1	-1.02493	-0.0355287	0.932193	0.974898	-3.62069	-3.62572	-1.93603	-2.33	-2.50775	-3.17785	-3.25711	-2.87967	-2.59986	-3.56563	-2.31771	-2.55639	5	6	10	12	9	7	8	9	11	4	9	8
Col19a1	chr1;chr1;chr1;chr1;chr1;chr1;chr1;chr1;chr1;chr1;chr1;chr1;chr1;chr1;chr1;chr1;chr1;chr1;chr1;chr1;chr1;chr1;chr1;chr1;chr1;chr1;chr1;chr1;chr1;chr1;chr1;chr1;chr1;chr1;chr1;chr1;chr1;chr1;chr1;chr1;chr1;chr1;chr1;chr1;chr1;chr1;chr1;chr1;chr1;chr1;chr1	24257683;24264965;24270366;24279932;24282417;24285053;24285254;24289667;24289828;24293072;24296760;24300593;24301275;24301400;24303456;24306260;24307646;24312047;24312312;24312448;24315398;24317392;24317533;24317690;24322033;24322214;24322939;24323682;24325250;24325979;24326131;24328036;24332430;24337898;24352282;24374583;24410196;24451762;24453744;24461476;24508184;24510843;24525604;24526385;245…	24264817;24265042;24270494;24279998;24282587;24285097;24285289;24289729;24289872;24293116;24296813;24300619;24301319;24301450;24303500;24306313;24307699;24312100;24312365;24312552;24315439;24317445;24317586;24317725;24322110;24322258;24323028;24323735;24325303;24326032;24326166;24328071;24332492;24337939;24352335;24374636;24410249;24451797;24453797;24461529;24508228;24510887;24525666;24526510;245…	-;-;-;-;-;-;-;-;-;-;-;-;-;-;-;-;-;-;-;-;-;-;-;-;-;-;-;-;-;-;-;-;-;-;-;-;-;-;-;-;-;-;-;-;-;-;-;-;-;-;-	10542	collagen, type XIX, alpha 1	-3.22197	-1.68794	0.00503081	0.035269	-4.96809	-3.79365	-3.02422	-3.80019	-1.88095	-4.3394	-5.92704	-4.57709	-5.72793	-5.84374	-5.1915	-3.73779	5	14	12	11	36	8	3	7	3	2	3	9
Lmbrd1	chr1;chr1;chr1;chr1;chr1;chr1;chr1;chr1;chr1;chr1;chr1;chr1;chr1;chr1;chr1;chr1	24678544;24685397;24692941;24704821;24705977;24711512;24714909;24728546;24731747;24743883;24744256;24744866;24746805;24748800;24762192;24762623	24678816;24685573;24693001;24704918;24706044;24711600;24714982;24728671;24731899;24743947;24744358;24744970;24746954;24748878;24762283;24766301	+;+;+;+;+;+;+;+;+;+;+;+;+;+;+;+	5392	LMBR1 domain containing 1	-1.34956	-0.432485	0.000299079	0.00388428	3.62843	3.92409	4.07376	4.0101	3.9122	3.82642	3.36405	3.35404	3.46815	3.43101	3.44673	3.72508	1043	1542	852	1292	1027	1215	1067	909	985	699	650	830
Phf3	chr1;chr1;chr1;chr1;chr1;chr1;chr1;chr1;chr1;chr1;chr1;chr1;chr1;chr1;chr1	30802342;30806169;30808723;30810683;30811772;30813017;30813960;30816468;30820081;30820683;30821131;30824210;30829843;30837105;30862987	30805942;30806364;30808812;30810830;30811967;30813152;30814091;30816584;30820237;30820827;30821314;30824519;30831559;30837266;30863256	-;-;-;-;-;-;-;-;-;-;-;-;-;-;-	7561	PHD finger protein 3	-1.00666	-0.0095744	0.935732	0.976784	4.24902	4.11184	3.91732	4.15552	4.0256	4.05324	4.08582	4.06095	4.11833	3.86022	3.93414	4.36671	2249	2463	1072	2004	1558	1994	2468	2081	2168	1320	1278	1816
Ptp4a1	chr1;chr1;chr1;chr1;chr1;chr1	30940303;30943932;30944536;30944938;30946038;30949549	30943323;30944006;30944666;30945030;30946639;30949755	-;-;-;-;-;-	4129	protein tyrosine phosphatase 4a1	1.05786	0.0811471	0.743895	0.883937	1.38974	1.32796	1.67988	1.69068	1.96667	1.22435	0.872482	1.34747	1.40291	1.80281	1.84627	2.25325	169	195	124	198	204	153	145	173	180	173	164	229
Prim2	chr1;chr1;chr1;chr1;chr1;chr1;chr1;chr1;chr1;chr1;chr1;chr1;chr1;chr1	33453808;33464053;33480458;33484682;33512016;33514145;33533296;33628395;33630338;33662246;33663777;33667045;33668858;33669624	33454304;33464121;33480540;33484808;33512201;33514217;33533363;33628532;33630433;33662366;33663856;33667148;33669020;33669794	-;-;-;-;-;-;-;-;-;-;-;-;-;-	1976	DNA primase, p58 subunit	1.19761	0.260153	0.142853	0.363652	2.30025	2.16794	2.50347	2.56773	2.27737	2.26861	2.42726	2.85806	2.78117	2.62154	2.32095	2.57614	152	167	105	174	121	151	204	236	224	146	109	137
Rab23	chr1;chr1;chr1;chr1;chr1;chr1;chr1;chr1;chr1;chr1;chr1;chr1;chr1;chr1;chr1;chr1	33719896;33720419;33721608;33721608;33723786;33723786;33724934;33724934;33734702;33734702;33736800;33736800;33738288;33738288;33739253;33739253	33720173;33720584;33721699;33721699;33724005;33724005;33725019;33725019;33734858;33734858;33736882;33736882;33738380;33738380;33742564;33742564	+;+;+;+;+;+;+;+;+;+;+;+;+;+;+;+	4487	RAB23, member RAS oncogene family	-1.00389	-0.00559846	0.976287	0.991811	2.02783	1.85247	1.1142	1.59954	1.56693	1.49025	1.6691	1.85814	1.73885	1.50584	1.4026	1.58008	286	305	91	202	168	200	274	268	247	153	131	156
Bag2	chr1;chr1;chr1	33745484;33748217;33757579	33747016;33748326;33757750	-;-;-	1815	BCL2-associated athanogene 2	1.54776	0.63018	0.0354502	0.146114	1.74632	1.86202	0.67312	1.03334	1.69222	0.938721	2.12617	2.5081	2.20609	1.99865	1.86645	1.09688	95	124	27	55	74	55	152	170	138	87	73	45
Zfp451	chr1;chr1;chr1;chr1;chr1;chr1;chr1;chr1;chr1;chr1;chr1;chr1;chr1;chr1;chr1;chr1;chr1;chr1;chr1;chr1;chr1;chr1;chr1;chr1;chr1;chr1;chr1;chr1;chr1;chr1;chr1;chr1	33761541;33761541;33765844;33765844;33769721;33769721;33770769;33770769;33772893;33772893;33776269;33776269;33779044;33779044;33779896;33779896;33782068;33782068;33783041;33783041;33783853;33786407;33801960;33805339;33805339;33805339;33813727;33813727;33813727;33814338;33814338;33814338	33762209;33762209;33765909;33765909;33769907;33769907;33770899;33770899;33773033;33773033;33777863;33777863;33779191;33779191;33780049;33780049;33782194;33782194;33783191;33783191;33783964;33786532;33803613;33805419;33805419;33805419;33813810;33813810;33813810;33814595;33814595;33814595	-;-;-;-;-;-;-;-;-;-;-;-;-;-;-;-;-;-;-;-;-;-;-;-;-;-;-;-;-;-;-;-	5684	zinc finger protein 451	1.07834	0.10881	0.552792	0.771658	2.56236	2.45758	2.00524	2.66781	2.20757	2.25573	2.39139	2.51083	2.33118	2.40602	2.07681	3.02903	525	588	214	537	332	431	573	534	472	362	265	540
Bend6	chr1;chr1;chr1;chr1;chr1;chr1;chr1	33852052;33862654;33863742;33864523;33878260;33883441;33907566	33853367;33862773;33863934;33864743;33878437;33883648;33907621	-;-;-;-;-;-;-	2292	BEN domain containing 6	-1.6968	-0.762813	0.0733051	0.238332	0.0164258	1.03216	-0.0934758	0.0887937	-1.65368	-0.00558844	-0.637222	0.127171	-0.472039	-0.955825	-1.8177	-1.01551	36	88	20	36	9	36	28	41	27	14	7	13
Dst	chr1;chr1;chr1;chr1;chr1;chr1;chr1;chr1;chr1;chr1;chr1;chr1;chr1;chr1;chr1;chr1;chr1;chr1;chr1;chr1;chr1;chr1;chr1;chr1;chr1;chr1;chr1;chr1;chr1;chr1;chr1;chr1;chr1;chr1;chr1;chr1;chr1;chr1;chr1;chr1;chr1;chr1;chr1;chr1;chr1;chr1;chr1;chr1;chr1;chr1;chr1;chr1;chr1;chr1;chr1;chr1;chr1;chr1;chr1;chr1;chr1;chr1;chr1;chr1;chr1;chr1;chr1;chr1;chr1;chr1;chr1;chr1;chr1;chr1;chr1;chr1;chr1;chr1;chr1;chr1…	33908225;33908999;33968703;34006191;34011825;34011825;34086242;34086242;34086242;34113933;34113933;34113933;34116118;34116118;34116118;34117432;34117432;34117432;34135090;34135090;34135090;34152202;34152202;34152202;34152413;34152413;34152413;34154513;34154513;34154513;34156599;34156599;34156599;34156781;34156781;34156781;34160330;34160620;34160620;34160620;34160620;34161004;34161004;34161004;341…	33908452;33909033;33968903;34006398;34011915;34011915;34086303;34086303;34086303;34114022;34114022;34114022;34116195;34116195;34116195;34117524;34117524;34117524;34135256;34135256;34135256;34152314;34152314;34152314;34152519;34152519;34152519;34154632;34154632;34154632;34156694;34156694;34156694;34156908;34156908;34156908;34160496;34160713;34160713;34160713;34160713;34161158;34161158;34161158;341…	+;+;+;+;+;+;+;+;+;+;+;+;+;+;+;+;+;+;+;+;+;+;+;+;+;+;+;+;+;+;+;+;+;+;+;+;+;+;+;+;+;+;+;+;+;+;+;+;+;+;+;+;+;+;+;+;+;+;+;+;+;+;+;+;+;+;+;+;+;+;+;+;+;+;+;+;+;+;+;+;+;+;+;+;+;+;+;+;+;+;+;+;+;+;+;+;+;+;+;+;+;+;+;+;+;+;+;+;+;+;+;+;+;+;+;+;+;+;+;+;+;+;+;+;+;+;+;+	30001	dystonin	-1.17449	-0.232036	0.251697	0.509105	5.94426	5.60025	5.03558	5.82979	6.09084	5.25459	5.21893	5.03591	5.61774	5.37502	5.49743	5.77619	28901	27424	9235	25381	25875	18196	21481	16232	24324	14969	14988	19143
Ccdc115	chr1;chr1;chr1;chr1;chr1	34436670;34437727;34438850;34439043;34439228	34437610;34437858;34438932;34439146;34439672	-;-;-;-;-	1705	coiled-coil domain containing 115	-1.03184	-0.0452146	0.791882	0.907247	4.14299	3.96673	4.69735	4.65121	4.52646	4.45295	4.03765	4.21242	4.2245	4.57383	4.58065	4.5812	471	502	415	637	497	593	538	521	526	488	451	475
Imp4	chr1;chr1;chr1;chr1;chr1;chr1;chr1;chr1;chr1	34439829;34440041;34442910;34443378;34443563;34443769;34443997;34444196;34444358	34439927;34440149;34442993;34443487;34443695;34443923;34444091;34444269;34445747	+;+;+;+;+;+;+;+;+	2249	IMP4, U3 small nucleolar ribonucleoprotein	1.21913	0.285857	0.0260379	0.117372	3.46769	3.35071	3.5379	3.26355	3.23647	3.51781	3.69077	3.65823	3.85751	3.58374	3.61238	3.68676	389	432	245	321	268	409	558	468	538	324	304	337
Ptpn18	chr1;chr1;chr1;chr1;chr1;chr1;chr1;chr1;chr1;chr1;chr1;chr1;chr1;chr1;chr1	34459746;34462702;34463107;34463269;34463466;34468293;34469840;34470200;34471493;34471641;34471812;34472103;34472763;34473335;34473579	34459916;34462810;34463183;34463364;34463504;34468361;34469902;34470342;34471559;34471718;34471901;34472191;34472968;34473409;34473779	+;+;+;+;+;+;+;+;+;+;+;+;+;+;+	1573	protein tyrosine phosphatase, non-receptor type 18	-1.3221	-0.402827	0.218078	0.467039	1.49298	2.05682	1.82099	2.14181	1.75575	0.323525	0.996384	0.738511	1.37325	0.976235	1.71702	1.74053	69	123	52	103	67	31	60	43	67	37	57	61
Arhgef4	chr1;chr1;chr1;chr1;chr1;chr1;chr1;chr1;chr1;chr1	34801722;34804914;34805956;34806315;34807059;34807642;34809697;34810311;34811086;34811678	34802001;34805093;34806135;34806494;34807291;34807771;34809828;34810554;34811163;34812754	+;+;+;+;+;+;+;+;+;+	2714	Rho guanine nucleotide exchange factor (GEF) 4	-1.31063	-0.390258	0.0029119	0.0231249	4.43628	4.48766	4.50948	4.57361	4.70256	4.99945	4.31192	4.08244	4.3679	4.32764	4.24264	4.08748	919	1147	580	961	894	1379	1036	758	925	655	568	537
Fam168b	chr1;chr1;chr1;chr1;chr1;chr1;chr1;chr1;chr1;chr1;chr1;chr1;chr1;chr1;chr1;chr1;chr1;chr1;chr1;chr1;chr1;chr1	34813218;34813218;34813218;34817997;34817997;34817997;34819592;34819592;34819592;34819867;34819867;34819867;34824020;34828767;34828767;34828767;34836733;34836733;34836733;34842828;34842828;34842828	34817404;34817404;34817404;34818126;34818126;34818126;34819790;34819769;34819769;34820009;34820009;34820009;34824055;34828847;34828847;34828847;34836813;34836813;34836813;34843050;34843050;34843050	-;-;-;-;-;-;-;-;-;-;-;-;-;-;-;-;-;-;-;-;-;-	5080	family with sequence similarity 168, member B	-1.00109	-0.00157266	0.992081	0.997159	4.83808	4.83405	4.14955	4.46455	4.57413	4.60218	4.80458	4.8168	4.78172	4.35768	4.45032	4.24072	2273	2730	846	1668	1531	1960	2729	2361	2307	1252	1228	1118
Plekhb2	chr1;chr1;chr1;chr1;chr1;chr1;chr1;chr1;chr1;chr1;chr1;chr1;chr1;chr1;chr1	34849959;34849959;34861873;34861873;34863006;34863006;34863471;34863471;34864473;34864473;34866141;34866141;34869300;34869300;34876911	34850063;34850063;34861917;34861917;34863158;34863158;34863573;34863573;34864512;34864512;34866230;34866230;34869405;34871557;34879585	+;+;+;+;+;+;+;+;+;+;+;+;+;+;+	5469	pleckstrin homology domain containing, family B (evectins) member 2	1.73284	0.79314	3.58584e-06	0.000100981	3.09928	3.39533	2.66776	2.63484	2.75825	2.80984	3.95828	3.71723	4.00939	3.43307	3.49135	3.57564	733	1084	326	505	468	609	1634	1186	1454	710	680	759
Hs6st1	chr1;chr1	36068400;36103513	36069184;36106446	+;+	3719	heparan sulfate 6-O-sulfotransferase 1	1.30332	0.38219	0.00716758	0.0461936	3.63981	3.91121	3.39887	3.54853	3.78836	3.45349	4.10382	4.19486	4.12478	3.61591	3.90515	4.0837	725	1054	368	647	650	647	1229	1123	1071	548	616	734
Uggt1	chr1;chr1;chr1;chr1;chr1;chr1;chr1;chr1;chr1;chr1;chr1;chr1;chr1;chr1;chr1;chr1;chr1;chr1;chr1;chr1;chr1;chr1;chr1;chr1;chr1;chr1;chr1;chr1;chr1;chr1;chr1;chr1;chr1;chr1;chr1;chr1;chr1;chr1;chr1;chr1;chr1	36140028;36146032;36146625;36150045;36151634;36155073;36156227;36157400;36158108;36159942;36161676;36162205;36163221;36164444;36165509;36170199;36173435;36174079;36174896;36176233;36176776;36177518;36179559;36182470;36184356;36185833;36191529;36192386;36195850;36197544;36201705;36202779;36207942;36209986;36211390;36216132;36221212;36227484;36230658;36234807;36244070	36144251;36146185;36146741;36150159;36151794;36155255;36156311;36157501;36158196;36160026;36161761;36162363;36163410;36164523;36165611;36170294;36173565;36174210;36175102;36176327;36176799;36177616;36179679;36182634;36184487;36185968;36191614;36192505;36196000;36197635;36201765;36202878;36208042;36210064;36211486;36216306;36221324;36227614;36230740;36234942;36244302	-;-;-;-;-;-;-;-;-;-;-;-;-;-;-;-;-;-;-;-;-;-;-;-;-;-;-;-;-;-;-;-;-;-;-;-;-;-;-;-;-	9029	UDP-glucose glycoprotein glucosyltransferase 1	1.13134	0.178037	0.170859	0.404017	3.33683	3.32444	2.9419	3.23018	3.24103	3.19346	3.57824	3.40401	3.67124	3.2506	3.2789	3.1077	1427	1704	651	1260	1080	1312	2073	1576	1899	1033	969	906
Neurl3	chr1;chr1;chr1;chr1	36264602;36268656;36269213;36273338	36266553;36268709;36269701;36273425	-;-;-;-	2583	neuralized E3 ubiquitin protein ligase 3	-1.68578	-0.753414	0.00207423	0.0179007	3.21893	2.68649	4.17257	3.7565	3.73504	3.78903	2.48669	2.49582	2.77181	3.09418	3.04147	3.21985	376	313	437	519	435	567	278	240	291	265	235	280
Arid5a	chr1;chr1;chr1;chr1;chr1;chr1;chr1;chr1;chr1;chr1;chr1;chr1;chr1;chr1;chr1;chr1;chr1;chr1;chr1;chr1;chr1;chr1;chr1;chr1;chr1;chr1;chr1;chr1;chr1;chr1;chr1;chr1;chr1;chr1;chr1;chr1;chr1;chr1;chr1	36307733;36307733;36307733;36307733;36307733;36307733;36311874;36316209;36316209;36316209;36316209;36316212;36316212;36317204;36317204;36317204;36317610;36317610;36317610;36317610;36317610;36318084;36318084;36318084;36318084;36318084;36318084;36318488;36318488;36318488;36318488;36318488;36318488;36318992;36318992;36318992;36318992;36318992;36318992	36307836;36307836;36307836;36307836;36307836;36307836;36311968;36316327;36316327;36316327;36316327;36316327;36316327;36317324;36317324;36317324;36317662;36317662;36317662;36317662;36317662;36318181;36318181;36318181;36318181;36318181;36318181;36318653;36318653;36318653;36318653;36318653;36318653;36324029;36324029;36324029;36324029;36324029;36324029	+;+;+;+;+;+;+;+;+;+;+;+;+;+;+;+;+;+;+;+;+;+;+;+;+;+;+;+;+;+;+;+;+;+;+;+;+;+;+	5794	AT rich interactive domain 5A (MRF1-like)	1.03869	0.0547706	0.800663	0.912129	1.67406	1.81939	1.43629	0.811539	1.17216	1.29115	1.3969	1.23089	1.7832	0.977902	1.48362	1.73267	289	385	147	151	165	225	293	224	329	137	179	224
Kansl3	chr1;chr1;chr1;chr1;chr1;chr1;chr1;chr1;chr1;chr1;chr1;chr1;chr1;chr1;chr1;chr1;chr1;chr1;chr1;chr1;chr1	36335730;36343251;36343673;36344070;36344916;36345385;36345838;36348525;36348818;36349402;36351633;36351926;36353594;36353772;36354098;36354649;36358040;36358370;36365482;36367769;36369105	36337651;36343384;36343895;36344179;36345046;36345466;36346029;36348681;36349018;36349465;36351790;36352000;36353665;36353873;36354214;36354780;36358225;36358460;36365652;36368034;36369181	-;-;-;-;-;-;-;-;-;-;-;-;-;-;-;-;-;-;-;-;-	4663	KAT8 regulatory NSL complex subunit 3	1.01563	0.0223713	0.841304	0.932761	3.73185	3.82159	3.49132	3.81067	3.58732	3.88467	3.64738	3.75082	3.77399	3.79871	3.68703	3.84687	969	1242	492	973	709	1094	1123	1035	1053	780	664	781
Lman2l	chr1;chr1;chr1;chr1;chr1;chr1;chr1;chr1	36423186;36424838;36428102;36428300;36438750;36439609;36443491;36445050	36424503;36424957;36428216;36428461;36438832;36439726;36443609;36445239	-;-;-;-;-;-;-;-	2225	lectin, mannose-binding 2-like	-1.47812	-0.563767	0.000183388	0.0026075	3.80416	3.51808	3.9519	3.7883	3.4431	3.84583	3.17122	3.21729	2.84124	3.36805	3.21943	3.1702	486	480	323	457	306	508	385	341	263	276	229	233
Cnnm4	chr1;chr1;chr1;chr1;chr1;chr1;chr1	36471597;36497990;36498395;36499411;36499885;36505601;36506409	36473085;36498133;36498529;36499580;36499981;36505779;36508776	+;+;+;+;+;+;+	4582	cyclin M4	-1.03725	-0.0527702	0.729552	0.87614	2.54466	2.55765	2.36908	2.43775	2.32351	2.4114	2.35714	1.96625	2.23548	2.45567	2.70837	2.535	418	508	222	369	290	387	451	295	356	302	331	309
Cnnm3	chr1;chr1;chr1;chr1;chr1;chr1;chr1;chr1;chr1;chr1;chr1;chr1;chr1;chr1;chr1;chr1;chr1	36511876;36511876;36518952;36518952;36520078;36520078;36520519;36520519;36520819;36520819;36521205;36521205;36521701;36521701;36524034;36525166;36525166	36513153;36513153;36519095;36519095;36520227;36520227;36520688;36520688;36520915;36520915;36521338;36521338;36521839;36521839;36524132;36528237;36528237	+;+;+;+;+;+;+;+;+;+;+;+;+;+;+;+;+	5283	cyclin M3	-1.22754	-0.295771	0.0161536	0.0837231	2.90542	3.08603	2.83242	3.02414	2.87442	3.12505	2.6898	2.63249	2.53702	2.90634	2.73581	2.58157	619	845	353	639	490	732	655	540	506	476	389	368
Ankrd23	chr1;chr1;chr1;chr1;chr1;chr1;chr1;chr1;chr1	36530534;36531723;36531909;36532112;36532302;36532581;36533987;36534291;36535682	36531641;36531821;36532007;36532210;36532400;36532706;36534115;36534437;36535729	-;-;-;-;-;-;-;-;-	1954	ankyrin repeat domain 23	-2.55319	-1.3523	1.64823e-10	1.76357e-08	4.77891	4.46173	4.53842	5.15738	5.31343	4.79574	3.36234	3.01931	3.20384	4.02025	3.55617	3.75048	839	811	426	1037	983	862	386	261	297	381	254	306
Ankrd39	chr1;chr1;chr1;chr1	36538173;36541859;36542762;36547086	36539534;36542062;36542865;36547201	-;-;-;-	1786	ankyrin repeat domain 39	-1.08291	-0.114909	0.635847	0.823891	1.76956	1.56137	1.76984	1.5213	0.831527	1.63735	1.64427	1.64755	0.982873	1.3882	1.65472	1.12011	95	99	57	76	40	88	107	92	58	56	62	45
Sema4c	chr1;chr1;chr1;chr1;chr1;chr1;chr1;chr1;chr1;chr1;chr1;chr1;chr1;chr1;chr1;chr1;chr1;chr1;chr1;chr1;chr1;chr1;chr1;chr1;chr1;chr1;chr1;chr1;chr1;chr1;chr1;chr1;chr1;chr1;chr1;chr1;chr1;chr1;chr1;chr1;chr1;chr1;chr1;chr1;chr1;chr1	36548639;36548639;36548639;36550506;36550506;36550506;36550668;36550668;36550668;36551726;36551726;36551726;36551927;36551927;36551927;36552252;36552252;36552252;36552719;36552719;36552719;36552979;36552979;36552979;36553224;36553224;36553224;36553471;36553471;36553471;36553716;36553716;36553716;36553926;36553926;36553926;36554252;36554252;36554252;36555932;36555932;36555932;36556803;36557360;365…	36550368;36550368;36550368;36550576;36550576;36550576;36550828;36550828;36550828;36551838;36551838;36551838;36552149;36552149;36552149;36552396;36552396;36552396;36552894;36552894;36552894;36553130;36553130;36553130;36553340;36553340;36553340;36553567;36553567;36553567;36553814;36553814;36553814;36553988;36553988;36553988;36554400;36554400;36554400;36556077;36556077;36556080;36557085;36557557;365…	-;-;-;-;-;-;-;-;-;-;-;-;-;-;-;-;-;-;-;-;-;-;-;-;-;-;-;-;-;-;-;-;-;-;-;-;-;-;-;-;-;-;-;-;-;-	4292	sema domain, immunoglobulin domain (Ig), transmembrane domain (TM) and short cytoplasmic domain, (semaphorin) 4C	1.4619	0.547846	0.049164	0.183346	2.83238	2.66891	1.51546	2.36228	2.4228	3.01776	3.55873	3.41931	2.95695	3.07947	3.07573	1.99501	478	514	115	328	291	552	972	757	550	436	400	199
Fam178b	chr1;chr1;chr1;chr1;chr1;chr1;chr1;chr1;chr1;chr1;chr1;chr1;chr1;chr1;chr1;chr1;chr1;chr1;chr1;chr1;chr1;chr1;chr1;chr1;chr1;chr1;chr1;chr1;chr1;chr1;chr1	36562696;36562696;36564330;36564330;36564831;36564831;36578519;36578519;36585916;36585916;36593198;36599971;36600123;36600408;36600408;36600867;36600867;36608417;36608417;36632420;36632420;36635167;36635167;36644210;36644210;36659364;36659364;36660735;36660735;36682868;36682868	36563020;36563020;36564482;36564482;36564908;36564908;36578644;36578644;36586003;36586003;36593332;36600220;36600220;36600584;36600584;36600951;36600951;36608531;36608531;36632504;36632504;36635272;36635272;36644362;36644362;36659425;36659425;36661049;36661049;36683183;36683183	-;-;-;-;-;-;-;-;-;-;-;-;-;-;-;-;-;-;-;-;-;-;-;-;-;-;-;-;-;-;-	2569	family with sequence similarity 178, member B	1.44752	0.533581	0.17137	0.404896	-0.362176	-0.496021	-0.408795	-2.2105	-1.81828	-0.0192735	0.509957	-0.305476	-0.349868	-0.476013	-0.0112408	-0.639557	31	34	18	8	9	40	70	34	33	22	28	19
Cox5b	chr1;chr1;chr1;chr1	36691487;36692211;36692451;36693197	36691689;36692284;36692550;36693388	+;+;+;+	569	cytochrome c oxidase subunit Vb	1.13337	0.180625	0.212593	0.460723	7.11996	6.77514	7.50815	7.0039	7.47304	7.20659	7.24061	7.28772	7.25116	7.45362	7.55724	7.47812	1238	1174	972	1086	1279	1335	1654	1466	1431	1199	1185	1181
Actr1b	chr1;chr1;chr1;chr1;chr1;chr1;chr1;chr1;chr1;chr1;chr1	36699202;36700337;36700536;36701134;36701421;36701685;36702059;36702475;36706870;36708191;36709806	36700178;36700377;36700597;36701308;36701513;36701901;36702183;36702600;36706945;36708255;36709925	-;-;-;-;-;-;-;-;-;-;-	2077	ARP1 actin-related protein 1B, centractin beta	1.12001	0.163517	0.155974	0.384143	4.63833	4.41399	4.31561	4.43284	4.65951	4.54864	4.809	4.76485	4.62847	4.61327	4.52325	4.66194	809	834	388	667	664	772	1119	931	848	611	528	612
Zap70	chr1;chr1;chr1;chr1;chr1;chr1;chr1;chr1;chr1;chr1;chr1;chr1;chr1;chr1;chr1;chr1;chr1;chr1;chr1;chr1;chr1;chr1;chr1;chr1;chr1;chr1;chr1;chr1;chr1;chr1;chr1;chr1;chr1;chr1;chr1;chr1;chr1;chr1;chr1;chr1;chr1;chr1;chr1;chr1;chr1	36761798;36764515;36766934;36770802;36770802;36770802;36771789;36771789;36771789;36778153;36778153;36778153;36778380;36778380;36778380;36778547;36778547;36778547;36778751;36778751;36778751;36778984;36779117;36779117;36779117;36779685;36779685;36779685;36779685;36780837;36780837;36780837;36780837;36781119;36781119;36781119;36781119;36781346;36781346;36781346;36781346;36782461;36782461;36782461;367…	36761942;36764667;36767121;36771212;36771212;36771212;36771949;36771949;36771949;36778291;36778291;36778291;36778464;36778464;36778464;36778590;36778590;36778590;36778802;36778802;36778802;36779312;36779312;36779312;36779312;36779891;36779891;36779891;36779891;36781029;36781029;36781029;36781029;36781259;36781259;36781259;36781259;36781458;36781458;36781458;36781458;36782820;36782820;36782820;367…	+;+;+;+;+;+;+;+;+;+;+;+;+;+;+;+;+;+;+;+;+;+;+;+;+;+;+;+;+;+;+;+;+;+;+;+;+;+;+;+;+;+;+;+;+	2721	zeta-chain (TCR) associated protein kinase	-1.11116	-0.152063	0.636212	0.824255	-0.191865	0.784626	1.57645	1.30866	0.544486	0.856489	0.181653	1.14562	0.29923	1.14218	0.848662	0.664073	37	88	76	100	50	78	59	99	55	72	54	50
Tmem131	chr1;chr1;chr1;chr1;chr1;chr1;chr1;chr1;chr1;chr1;chr1;chr1;chr1;chr1;chr1;chr1;chr1;chr1;chr1;chr1;chr1;chr1;chr1;chr1;chr1;chr1;chr1;chr1;chr1;chr1;chr1;chr1;chr1;chr1;chr1;chr1;chr1;chr1;chr1;chr1;chr1	36792189;36794044;36794804;36795101;36795295;36796162;36798942;36799279;36801825;36804468;36807884;36808827;36810281;36811408;36812161;36812557;36815455;36815887;36816109;36818658;36818893;36819063;36823067;36824716;36825212;36825429;36827011;36827262;36828065;36829566;36833496;36834616;36834762;36837959;36840389;36841594;36854844;36872512;36881334;36889264;36939165	36793205;36794198;36794901;36795197;36795416;36796324;36799091;36799403;36801952;36804646;36808476;36808985;36810466;36811594;36812303;36812708;36815521;36815996;36816247;36818775;36818968;36819215;36823153;36824820;36825346;36825539;36827181;36827415;36828173;36829674;36833557;36834672;36834912;36838039;36840511;36841710;36854967;36872580;36881374;36889325;36939527	-;-;-;-;-;-;-;-;-;-;-;-;-;-;-;-;-;-;-;-;-;-;-;-;-;-;-;-;-;-;-;-;-;-;-;-;-;-;-;-;-	6548	transmembrane protein 131	1.13917	0.187988	0.214103	0.462755	5.35206	4.93726	4.46598	4.87663	4.82479	4.92221	5.39996	4.9868	5.09772	4.97802	4.97735	5.15967	4184	3780	1358	2861	2348	3154	5315	3424	3702	2481	2281	2725
Inpp4a	chr1;chr1;chr1;chr1;chr1;chr1;chr1;chr1;chr1;chr1;chr1;chr1;chr1;chr1;chr1;chr1;chr1;chr1;chr1;chr1;chr1;chr1;chr1;chr1;chr1;chr1;chr1;chr1;chr1;chr1;chr1;chr1;chr1;chr1;chr1;chr1;chr1;chr1;chr1;chr1;chr1;chr1;chr1;chr1;chr1;chr1;chr1;chr1;chr1;chr1;chr1;chr1;chr1;chr1;chr1;chr1;chr1;chr1;chr1;chr1;chr1;chr1;chr1;chr1;chr1;chr1;chr1;chr1;chr1;chr1;chr1;chr1;chr1;chr1;chr1;chr1;chr1;chr1;chr1;chr1…	37299838;37299838;37357343;37357343;37357815;37357815;37358508;37358508;37364110;37364110;37366163;37366163;37366539;37366539;37366870;37366870;37367757;37367757;37368277;37368277;37369217;37369217;37369217;37369358;37369358;37371702;37371702;37371702;37371702;37371702;37372311;37372311;37372311;37372311;37372311;37374272;37374272;37374272;37374275;37374275;37377578;37377578;37377578;37377578;373…	37300118;37300118;37357404;37357404;37358024;37358024;37358552;37358552;37364228;37364228;37366279;37366279;37366618;37366618;37366981;37366981;37367847;37367847;37368424;37368424;37369488;37369488;37369488;37369488;37369488;37371806;37371806;37371806;37371806;37371806;37372419;37372419;37372419;37372419;37372419;37374289;37374289;37374289;37374289;37374289;37377761;37377761;37377761;37377761;373…	+;+;+;+;+;+;+;+;+;+;+;+;+;+;+;+;+;+;+;+;+;+;+;+;+;+;+;+;+;+;+;+;+;+;+;+;+;+;+;+;+;+;+;+;+;+;+;+;+;+;+;+;+;+;+;+;+;+;+;+;+;+;+;+;+;+;+;+;+;+;+;+;+;+;+;+;+;+;+;+;+;+;+;+;+;+;+;+;+;+;+;+;+;+;+;+;+;+	7000	inositol polyphosphate-4-phosphatase, type I	-1.18605	-0.24616	0.0798201	0.25226	2.05874	2.22889	1.815	2.29014	2.03583	2.08935	1.92301	1.80098	1.8727	1.59476	1.77636	2.08669	456	618	231	509	363	473	510	402	423	254	265	346
Coa5	chr1;chr1;chr1	37417085;37428342;37429869	37420627;37428425;37430103	-;-;-	3862	cytochrome C oxidase assembly factor 5	1.023	0.0328028	0.787237	0.905017	4.22418	4.06061	3.94737	3.75257	4.16594	3.96361	4.10464	4.17218	4.19416	3.86848	3.93926	4.04878	1129	1214	559	774	877	957	1277	1148	1167	678	655	744
Unc50	chr1;chr1;chr1;chr1;chr1;chr1	37430172;37431293;37432551;37437162;37437377;37438682	37430493;37431576;37432671;37437301;37437478;37439124	+;+;+;+;+;+	1412	unc-50 homolog (C. elegans)	-1.21493	-0.280879	0.0578184	0.204596	4.5269	4.74672	5.13344	4.83694	4.84699	4.74671	4.24949	4.38715	4.40603	4.70309	4.63571	4.76884	509	714	465	600	514	602	516	487	494	442	388	448
Mgat4a	chr1;chr1;chr1;chr1;chr1;chr1;chr1;chr1;chr1;chr1;chr1;chr1;chr1;chr1;chr1;chr1;chr1;chr1;chr1;chr1;chr1;chr1;chr1;chr1;chr1;chr1;chr1;chr1;chr1;chr1;chr1	37439340;37439340;37444807;37444807;37449096;37449096;37450329;37450329;37452231;37452231;37452522;37452522;37454744;37454744;37456590;37456590;37462892;37462892;37464421;37464421;37466537;37466537;37490260;37490260;37495873;37495873;37498573;37498600;37536039;37536039;37540965	37444685;37444685;37444919;37444919;37449162;37449162;37450407;37450407;37452424;37452424;37452629;37452629;37454874;37454874;37456704;37456704;37462967;37462967;37464534;37464534;37466583;37466583;37490393;37490393;37496013;37496013;37498740;37498740;37536404;37536404;37541016	-;-;-;-;-;-;-;-;-;-;-;-;-;-;-;-;-;-;-;-;-;-;-;-;-;-;-;-;-;-;-	7251	mannoside acetylglucosaminyltransferase 4, isoenzyme A	-1.31183	-0.391579	0.423911	0.679764	0.542849	2.63261	0.0233129	0.449253	0.916758	0.393009	1.05845	1.68412	1.10921	-0.291981	-0.255163	-0.0210793	165	847	69	147	173	151	290	384	258	71	67	83
4930594C11Rik	chr1	37485851	37488605	-	2755	G1 to S phase transition pseudogene	-1.444	-0.530068	0.388151	0.648167	-3.72069	-1.76027	-2.06916	-1.24777	-3.97439	-3.05311	-4.50603	-3.79035	-2.29269	-2.01295	-4.67776	-1.96777	3	15	6	17	2	5	2	3	9	8	1	8
2010300C02Rik	chr1;chr1;chr1;chr1;chr1;chr1;chr1;chr1;chr1;chr1	37611676;37613337;37614481;37623761;37628217;37631321;37631816;37637861;37644561;37719570	37612396;37613481;37614668;37626068;37628426;37631482;37631951;37638029;37644640;37719811	-;-;-;-;-;-;-;-;-;-	4361	RIKEN cDNA 2010300C02 gene	1.31663	0.396851	0.0340694	0.141784	1.40969	1.71256	1.81648	1.73719	1.64193	1.7138	2.03807	1.62787	1.73249	2.5365	2.16433	2.16808	181	269	144	216	172	227	344	222	239	304	216	228
Tsga10	chr1;chr1;chr1;chr1;chr1;chr1;chr1;chr1;chr1;chr1;chr1;chr1;chr1;chr1;chr1;chr1;chr1;chr1;chr1;chr1;chr1;chr1;chr1;chr1;chr1;chr1;chr1;chr1;chr1;chr1;chr1;chr1;chr1;chr1;chr1;chr1;chr1;chr1;chr1;chr1;chr1;chr1;chr1;chr1;chr1;chr1;chr1;chr1;chr1;chr1;chr1;chr1;chr1;chr1;chr1;chr1;chr1;chr1;chr1;chr1;chr1;chr1;chr1;chr1;chr1;chr1;chr1;chr1;chr1	37754572;37760824;37760824;37760949;37761430;37761430;37761430;37763307;37763307;37763307;37783817;37783817;37801463;37801720;37801720;37801720;37804629;37804629;37804629;37804629;37806937;37806937;37806937;37806937;37810972;37810972;37810972;37810972;37815532;37815532;37815532;37819525;37819525;37819525;37819525;37834186;37834186;37834186;37834186;37835258;37835258;37835258;37835258;37835422;378…	37755521;37761095;37761095;37761095;37761534;37761534;37761534;37763509;37763509;37763509;37784026;37784026;37801905;37801905;37801905;37801905;37804739;37804739;37804739;37804739;37807105;37807105;37807105;37807105;37811027;37811027;37811027;37811027;37815686;37815686;37815686;37819640;37819640;37819640;37819640;37834337;37834337;37834337;37834337;37835335;37835335;37835335;37835335;37835592;378…	-;-;-;-;-;-;-;-;-;-;-;-;-;-;-;-;-;-;-;-;-;-;-;-;-;-;-;-;-;-;-;-;-;-;-;-;-;-;-;-;-;-;-;-;-;-;-;-;-;-;-;-;-;-;-;-;-;-;-;-;-;-;-;-;-;-;-;-;-	4182	testis specific 10	-1.41209	-0.497829	0.0544001	0.197009	-0.323946	0.0454463	-0.585221	-0.701326	-0.629021	-0.585647	-1.3596	-1.09518	-0.546334	-0.940061	-0.766334	-0.950234	52	81	26	38	34	44	31	32	47	26	27	25
Lipt1	chr1;chr1	37872206;37874864	37872325;37876298	+;+	1555	lipoyltransferase 1	-1.49999	-0.584958	0.0203	0.0983071	1.33253	0.836521	1.80967	1.64338	1.40805	1.33381	1.03671	0.882633	0.613536	0.541243	1.15106	0.639313	61	52	51	72	52	62	61	47	39	27	38	28
Mitd1	chr1;chr1;chr1;chr1;chr1;chr1;chr1	37878890;37879560;37880933;37881699;37882562;37885215;37890160	37879363;37879620;37881048;37881785;37882698;37885316;37890411	-;-;-;-;-;-;-	1229	MIT, microtubule interacting and transport, domain containing 1	1.00346	0.00497753	0.97898	0.992295	4.29049	4.13657	5.08741	4.64462	4.36392	4.38961	4.22657	4.28553	4.61501	4.49504	4.55813	4.86569	376	407	392	457	320	409	442	395	497	333	320	417
Mrpl30	chr1;chr1;chr1;chr1;chr1;chr1	37890553;37892943;37893939;37895330;37897688;37898061	37890584;37893023;37894015;37895410;37897834;37898333	+;+;+;+;+;+	691	mitochondrial ribosomal protein L30	1.07695	0.106953	0.584222	0.790623	5.38663	5.17171	6.08144	5.67811	5.66035	5.40535	5.20003	5.54827	5.51374	5.98224	5.71422	6.06382	452	469	439	526	442	465	488	533	521	525	401	538
Lyg2	chr1;chr1;chr1;chr1;chr1;chr1	37905923;37908869;37909896;37911059;37915720;37916236	37907675;37909007;37910092;37911202;37915792;37916493	-;-;-;-;-;-	2564	lysozyme G-like 2	2.13232	1.09242	0.356856	0.621472	-7.2184	2.00795	-1.9655	-7.2184	-0.83262	-0.937235	1.3916	2.81842	-0.633828	-1.59466	-1.21789	-1.41433	0	194	6	0	18	21	129	298	27	10	12	11
Txndc9	chr1;chr1;chr1;chr1;chr1	37983867;37990203;37993992;37995633;37997109	37987779;37990457;37994110;37995841;37997208	-;-;-;-;-	4596	thioredoxin domain containing 9	1.12764	0.173308	0.268446	0.527706	4.26897	4.17957	4.92584	4.66913	4.57297	4.48951	4.38201	4.61797	4.53004	4.84778	4.84933	4.96055	1386	1569	1311	1739	1384	1640	1842	1861	1753	1591	1465	1666
Eif5b	chr1;chr1;chr1;chr1;chr1;chr1;chr1;chr1;chr1;chr1;chr1;chr1;chr1;chr1;chr1;chr1;chr1;chr1;chr1;chr1;chr1;chr1;chr1;chr1	37998010;38017806;38018025;38018865;38021594;38022164;38032277;38033068;38034029;38035993;38037203;38037547;38040673;38041697;38044704;38045324;38045648;38046612;38048793;38049017;38049176;38050187;38051123;38051606	37998324;38017931;38018109;38019534;38021811;38022314;38032375;38033157;38034103;38036273;38037310;38037657;38040740;38041838;38044835;38045506;38045809;38046743;38048924;38049093;38049340;38050325;38051284;38055579	+;+;+;+;+;+;+;+;+;+;+;+;+;+;+;+;+;+;+;+;+;+;+;+	7797	eukaryotic translation initiation factor 5B	1.07534	0.104789	0.683278	0.851124	5.27775	4.66812	6.05198	5.56866	5.93811	5.81653	5.19247	5.30915	5.36487	5.88792	5.93136	6.3274	4732	3735	4855	5504	6049	6981	5481	5098	5305	5551	5262	7290
Rev1	chr1;chr1;chr1;chr1;chr1;chr1;chr1;chr1;chr1;chr1;chr1;chr1;chr1;chr1;chr1;chr1;chr1;chr1;chr1;chr1;chr1;chr1;chr1	38052786;38053616;38053840;38054084;38054745;38055291;38056264;38056717;38057674;38059122;38063115;38067500;38071343;38074315;38079290;38083704;38085545;38087971;38092063;38098853;38107568;38108404;38129462	38053198;38053718;38053996;38054295;38054865;38055524;38056466;38056882;38057776;38059294;38063335;38067619;38071497;38074443;38079398;38083820;38085652;38088674;38092215;38099021;38107694;38108467;38129662	-;-;-;-;-;-;-;-;-;-;-;-;-;-;-;-;-;-;-;-;-;-;-	4262	REV1, DNA directed polymerase	-1.07396	-0.102943	0.601191	0.801497	2.7296	3.06765	3.08814	3.58216	3.32969	3.0792	2.58116	2.68582	2.91638	3.34643	3.19348	3.46824	442	673	340	759	542	572	490	452	531	521	431	549
Aff3	chr1;chr1;chr1;chr1;chr1;chr1;chr1;chr1;chr1;chr1;chr1;chr1;chr1;chr1;chr1;chr1;chr1;chr1;chr1;chr1;chr1;chr1	38175991;38181260;38181615;38185325;38186936;38191171;38193566;38203811;38204890;38207906;38209553;38218263;38252641;38269710;38320112;38329872;38341721;38406496;38534906;38535411;38536826;38627089	38179570;38181483;38181664;38185418;38187007;38191307;38193629;38203938;38205091;38208030;38210647;38218455;38252681;38269761;38320163;38329908;38341801;38406543;38535291;38535723;38536946;38627244	-;-;-;-;-;-;-;-;-;-;-;-;-;-;-;-;-;-;-;-;-;-	7251	AF4/FMR2 family, member 3	-1.79293	-0.842321	1.69738e-08	9.75023e-07	2.769	3.14105	2.72571	3.15735	3.07131	3.21441	2.33496	2.18099	2.46987	2.15103	2.03743	1.83498	773	1205	450	962	771	1069	703	542	663	387	329	301
Lonrf2	chr1;chr1;chr1;chr1;chr1;chr1;chr1;chr1;chr1;chr1;chr1	38794509;38800651;38804239;38807041;38807836;38811712;38812544;38813213;38815965;38818062;38821147	38798223;38800800;38804401;38807199;38807957;38811826;38812640;38813420;38816120;38818184;38821215	-;-;-;-;-;-;-;-;-;-;-	5077	LON peptidase N-terminal domain and ring finger 2	-1.16774	-0.223716	0.613264	0.809571	-3.26385	-1.10992	-2.54553	-3.37953	-2.80105	-2.40084	-2.76783	-2.1952	-2.04712	-2.72899	-3.18111	-2.84969	8	44	8	7	9	15	14	18	20	9	6	8
Chst10	chr1;chr1;chr1;chr1;chr1;chr1;chr1	38863873;38867981;38871601;38873949;38884350;38895937;38897890	38866035;38868086;38871835;38874040;38884481;38896056;38898160	-;-;-;-;-;-;-	3119	carbohydrate sulfotransferase 10	1.0455	0.0641874	0.849224	0.936958	-1.06837	-0.167648	-0.688671	-0.355683	-1.57817	-1.69795	-1.03165	-1.20688	-0.284464	-0.755889	-0.636386	-0.709985	23	52	18	36	13	15	29	22	42	22	22	22
Pdcl3	chr1;chr1;chr1;chr1;chr1;chr1	38987814;38991246;38994915;38995245;38995735;38996141	38987849;38991375;38995005;38995388;38995943;38997236	+;+;+;+;+;+	1706	phosducin-like 3	1.01284	0.0184007	0.864797	0.945254	5.00366	5.28495	5.29167	5.31799	5.22826	5.20573	5.10315	5.34966	5.24097	5.22322	5.18678	5.34475	856	1253	627	1012	809	1000	1127	1147	1065	766	687	807
Npas2	chr1;chr1;chr1;chr1;chr1;chr1;chr1;chr1;chr1;chr1;chr1;chr1;chr1;chr1;chr1;chr1;chr1;chr1;chr1;chr1;chr1	39194272;39263319;39287468;39292687;39300644;39311841;39312955;39324440;39325296;39326088;39328307;39330937;39333810;39334703;39335995;39338053;39345269;39347491;39348432;39359649;39361855	39194742;39263375;39287616;39292778;39300733;39311961;39313068;39324558;39325378;39326194;39328454;39331021;39333951;39334812;39336096;39338199;39345466;39347681;39348524;39359823;39363240	+;+;+;+;+;+;+;+;+;+;+;+;+;+;+;+;+;+;+;+;+	4180	neuronal PAS domain protein 2	-1.37834	-0.462933	0.418339	0.674625	1.78436	0.512047	-0.427912	-0.196541	-0.359811	0.360696	1.35338	0.873294	-1.00946	-0.83327	-1.70383	-1.1989	225	112	29	54	41	85	205	126	34	28	14	21
Rpl31	chr1;chr1;chr1;chr1;chr1;chr1;chr1;chr1;chr1;chr1;chr1;chr1;chr1;chr1	39367851;39367851;39367851;39368149;39368149;39370014;39370014;39370014;39370954;39370954;39370954;39371302;39371302;39371302	39368006;39368255;39367934;39368255;39368255;39370139;39370139;39370139;39371066;39371066;39371066;39371910;39371910;39371910	+;+;+;+;+;+;+;+;+;+;+;+;+;+	1253	ribosomal protein L31	-1.01266	-0.0181548	0.941451	0.978929	8.19738	8.12543	9.28659	8.84263	8.79676	8.59229	7.96484	8.42718	8.26678	9.13709	8.84276	9.05451	5754	6593	7344	8556	7051	7683	6018	7113	6372	8482	6362	7757
Tbc1d8	chr1;chr1;chr1;chr1;chr1;chr1;chr1;chr1;chr1;chr1;chr1;chr1;chr1;chr1;chr1;chr1;chr1;chr1;chr1;chr1	39371496;39373727;39374082;39376424;39376878;39379455;39379995;39380228;39381277;39385121;39385998;39389308;39391117;39392057;39394065;39402683;39405291;39406752;39426068;39478440	39372786;39373824;39374171;39376489;39377118;39379523;39380093;39380357;39381562;39385238;39386212;39389458;39391287;39392254;39394272;39402923;39405519;39406870;39426178;39478747	-;-;-;-;-;-;-;-;-;-;-;-;-;-;-;-;-;-;-;-	4439	TBC1 domain family, member 8	-1.33323	-0.414925	0.00350332	0.0266424	3.77431	3.42166	3.7099	3.89203	3.54189	3.83618	3.22388	3.20752	3.11104	3.07325	3.38595	3.66194	950	896	545	980	654	1007	797	676	633	449	513	654
Cnot11	chr1;chr1;chr1;chr1;chr1;chr1;chr1	39535802;39537416;39538271;39539873;39542400;39544892;39545069	39536337;39537580;39538423;39540075;39542602;39544988;39546877	+;+;+;+;+;+;+	3166	CCR4-NOT transcription complex, subunit 11	1.11601	0.15835	0.224285	0.474736	3.43381	3.07957	3.46958	3.44612	3.60129	3.56007	3.54882	3.49643	3.50692	3.71597	3.5678	3.73902	535	504	329	513	486	593	712	589	594	500	415	492
Snord89	chr1	39548747	39548840	-	94	small nucleolar RNA, C/D box 89	1.06082	0.0851733	0.844261	0.934405	2.93788	3.58965	2.23792	1.91044	2.60126	3.25664	2.88298	3.77916	1.46482	2.67285	3.29317	2.90548	11	21	4	5	7	14	13	21	4	7	10	8
Rnf149	chr1;chr1;chr1;chr1;chr1;chr1;chr1	39551296;39555478;39558315;39560693;39564048;39565082;39576827	39552515;39555670;39558411;39560775;39564116;39565332;39577347	-;-;-;-;-;-;-	2434	ring finger protein 149	1.30845	0.387864	0.00355873	0.0269792	4.70507	4.58178	5.16779	4.6441	4.90725	4.81069	5.13152	5.44549	5.18327	4.98099	5.2413	5.18955	993	1098	821	905	924	1085	1640	1749	1460	924	1018	1034
Map4k4	chr1;chr1;chr1;chr1;chr1;chr1;chr1;chr1;chr1;chr1;chr1;chr1;chr1;chr1;chr1;chr1;chr1;chr1;chr1;chr1;chr1;chr1;chr1;chr1;chr1;chr1;chr1;chr1;chr1;chr1;chr1;chr1;chr1;chr1;chr1;chr1;chr1;chr1;chr1;chr1;chr1;chr1;chr1;chr1;chr1;chr1;chr1;chr1;chr1;chr1;chr1;chr1;chr1;chr1;chr1;chr1;chr1;chr1;chr1;chr1;chr1;chr1;chr1;chr1;chr1;chr1;chr1;chr1;chr1;chr1;chr1;chr1;chr1;chr1;chr1;chr1;chr1;chr1;chr1;chr1…	39900913;39900913;39900913;39900913;39901509;39901509;39901509;39901509;39962178;39962178;39962178;39962178;39973927;39973927;39973927;39973927;39976707;39976707;39976707;39976707;39980560;39980560;39980560;39980560;39983139;39983139;39983139;39983139;39983883;39983883;39983883;39983883;39985182;39985182;39985182;39985182;39986625;39986625;39986625;39986625;39988970;39988970;39988970;39988970;399…	39901286;39901286;39901286;39901286;39901574;39901574;39901574;39901574;39962234;39962234;39962234;39962234;39974052;39974052;39974052;39974052;39976817;39976817;39976817;39976817;39980650;39980650;39980650;39980650;39983269;39983269;39983269;39983269;39983937;39983937;39983937;39983937;39985260;39985260;39985260;39985260;39986800;39986800;39986800;39986800;39989042;39989042;39989042;39989042;399…	+;+;+;+;+;+;+;+;+;+;+;+;+;+;+;+;+;+;+;+;+;+;+;+;+;+;+;+;+;+;+;+;+;+;+;+;+;+;+;+;+;+;+;+;+;+;+;+;+;+;+;+;+;+;+;+;+;+;+;+;+;+;+;+;+;+;+;+;+;+;+;+;+;+;+;+;+;+;+;+;+;+;+;+;+;+;+;+;+;+;+;+;+;+;+;+;+;+;+;+;+;+;+;+;+;+;+;+;+;+;+;+;+;+;+;+;+;+;+;+;+;+;+;+	5974	mitogen-activated protein kinase kinase kinase kinase 4	1.15497	0.207859	0.113099	0.316271	5.16372	5.29624	4.98138	5.16917	5.04185	5.1739	5.53503	5.39309	5.62032	4.9847	5.23618	5.23314	3350	4423	1771	3197	2490	3426	5325	4140	4852	2274	2490	2616
Gm16894	chr1;chr1;chr1;chr1	40076212;40084967;40085144;40085613	40076638;40085014;40085287;40085851	-;-;-;-	858	predicted gene, 16894	-1.4424	-0.528468	0.163512	0.392951	2.59794	2.05803	3.59286	2.78982	1.27192	2.90741	1.89457	1.3977	1.79858	2.59221	2.75807	2.1778	81	67	97	88	26	102	61	37	49	62	64	45
Il1r2	chr1;chr1;chr1;chr1;chr1;chr1;chr1;chr1;chr1	40084768;40102389;40105264;40111955;40115024;40117955;40120909;40123122;40125041	40084819;40102537;40105522;40112135;40115198;40118017;40121044;40123264;40125226	+;+;+;+;+;+;+;+;+	1344	interleukin 1 receptor, type II	-1.9169	-0.938776	0.000139877	0.00208924	6.33312	6.81541	7.15857	7.3627	6.86195	7.14697	5.58621	5.32624	5.58506	6.23389	6.49129	6.5646	1695	2852	1802	3290	1978	3026	1241	889	1065	1216	1337	1481
Il1r1	chr1;chr1;chr1;chr1;chr1;chr1;chr1;chr1;chr1;chr1;chr1;chr1;chr1;chr1;chr1;chr1;chr1;chr1;chr1;chr1;chr1;chr1	40225080;40266586;40282233;40282233;40293120;40293120;40293458;40293458;40294758;40294758;40297909;40297909;40300760;40300760;40302278;40302278;40310286;40310286;40312347;40312347;40312975;40312975	40225306;40266881;40282296;40282296;40293357;40293357;40293647;40293647;40294926;40294926;40297974;40297974;40300877;40300877;40302429;40302429;40310429;40310429;40312514;40312514;40316177;40316177	+;+;+;+;+;+;+;+;+;+;+;+;+;+;+;+;+;+;+;+;+;+	5035	interleukin 1 receptor, type I	1.01205	0.0172797	0.902298	0.961718	3.87812	4.07798	3.58012	3.88733	3.26676	3.63423	3.83179	3.78828	3.81275	3.65997	3.73454	3.73983	1158	1602	565	1108	613	993	1378	1147	1168	765	741	783
Il1rl2	chr1;chr1;chr1;chr1;chr1;chr1;chr1;chr1;chr1;chr1;chr1	40324627;40326489;40327372;40328971;40343028;40345806;40350936;40351762;40356819;40363192;40365027	40324819;40326558;40327606;40329169;40343190;40345877;40351065;40351898;40356962;40363353;40365471	+;+;+;+;+;+;+;+;+;+;+	1950	interleukin 1 receptor-like 2	1.17436	0.231873	0.166031	0.396536	5.42012	5.53638	4.75204	5.52791	4.86531	5.43178	5.60554	5.5264	5.79707	5.34996	5.27186	5.52052	1306	1705	493	1338	719	1337	1825	1482	1790	956	833	1042
Il1rl1	chr1;chr1;chr1;chr1;chr1;chr1;chr1;chr1;chr1;chr1;chr1;chr1;chr1;chr1;chr1;chr1;chr1;chr1;chr1;chr1;chr1;chr1;chr1;chr1;chr1;chr1;chr1	40429570;40439629;40439629;40440628;40440628;40440628;40441292;40441292;40441292;40442306;40442306;40442306;40442599;40442599;40442599;40444334;40444334;40444334;40446087;40446087;40446087;40446530;40446530;40446530;40450075;40451693;40461766	40429630;40439856;40439856;40440828;40440828;40440828;40441502;40441502;40441502;40442480;40442480;40442480;40442761;40442761;40442761;40444402;40444402;40444402;40446228;40446228;40446228;40446675;40448411;40448411;40450221;40451860;40465414	+;+;+;+;+;+;+;+;+;+;+;+;+;+;+;+;+;+;+;+;+;+;+;+;+;+;+	7096	interleukin 1 receptor-like 1	-1.2457	-0.316955	0.553202	0.771785	-0.834202	0.667143	-2.45315	-1.01423	-1.47872	-3.45597	-1.01873	-0.886969	-1.54029	-1.54651	-1.03903	-1.19049	62	212	12	52	32	10	67	63	40	29	38	36
Il18r1	chr1;chr1;chr1;chr1;chr1;chr1;chr1;chr1;chr1;chr1;chr1;chr1;chr1;chr1;chr1;chr1;chr1;chr1;chr1;chr1;chr1;chr1;chr1;chr1;chr1;chr1;chr1;chr1;chr1;chr1;chr1	40465552;40465621;40466006;40466161;40466161;40471729;40471729;40471729;40474694;40474694;40474694;40478385;40478385;40478385;40480922;40480922;40480922;40484281;40484281;40484281;40486975;40486975;40486975;40489601;40489601;40489601;40491058;40491058;40491058;40495749;40498338	40465781;40465810;40466357;40466269;40466357;40471814;40471814;40471814;40474940;40474940;40474940;40478550;40478550;40478550;40481066;40481066;40481066;40484343;40484343;40484343;40487098;40487098;40487098;40489740;40489740;40489740;40491580;40491216;40491578;40495907;40500854	+;+;+;+;+;+;+;+;+;+;+;+;+;+;+;+;+;+;+;+;+;+;+;+;+;+;+;+;+;+;+	4781	interleukin 18 receptor 1	-1.72064	-0.782946	0.000111645	0.00173534	2.7588	2.87592	3.97614	3.41067	3.29603	3.64658	2.45599	2.65398	2.80652	2.52653	2.55718	2.59445	506	661	706	756	594	951	504	496	552	331	311	336
Il18rap	chr1;chr1;chr1;chr1;chr1;chr1;chr1;chr1;chr1;chr1;chr1;chr1;chr1	40515362;40515700;40516397;40524216;40524794;40525204;40531476;40537058;40539224;40541887;40542990;40547767;40548625	40515476;40515775;40516535;40524382;40525115;40525387;40531626;40537123;40539347;40542038;40543127;40547940;40551705	+;+;+;+;+;+;+;+;+;+;+;+;+	4889	interleukin 18 receptor accessory protein	2.4915	1.31701	5.43509e-06	0.000143094	-0.999068	-0.127638	-1.91569	-1.41578	-0.854367	-1.26709	0.36834	0.39851	0.436973	0.235558	0.436877	0.173553	38	84	12	27	34	32	121	106	109	69	73	64
Slc9a4	chr1;chr1;chr1;chr1;chr1;chr1;chr1;chr1;chr1;chr1;chr1;chr1	40580227;40583859;40600770;40602853;40607009;40607749;40610317;40612123;40619040;40623393;40624214;40629237	40580771;40584322;40601029;40603070;40607211;40607835;40610387;40612284;40619136;40623524;40624301;40630731	+;+;+;+;+;+;+;+;+;+;+;+	3822	solute carrier family 9 (sodium/hydrogen exchanger), member 4	1.33698	0.418976	0.58887	0.793881	-5.55787	-1.34633	-3.50408	-2.61868	-7.79433	-7.79433	-2.83034	-2.35936	-3.11497	-2.88818	-2.77146	-2.44004	1	28	3	9	0	0	10	12	7	6	6	8
Mfsd9	chr1;chr1;chr1;chr1;chr1;chr1	40772040;40781381;40784377;40786167;40787530;40790485	40774546;40781590;40784506;40786210;40787617;40790657	-;-;-;-;-;-	3152	major facilitator superfamily domain containing 9	-1.12903	-0.175088	0.462872	0.710482	1.62657	1.73218	0.999915	1.35895	1.53045	1.53653	1.51619	1.6688	1.53942	0.86883	1.35538	0.588922	152	197	59	120	115	145	173	165	151	69	89	55
2900092D14Rik	chr1	42700336	42703176	+	2841	RIKEN cDNA 2900092D14 gene	1.39162	0.476767	0.421951	0.678287	-2.11377	-1.80462	-2.67967	-4.22732	-4.88355	-2.13536	-4.55037	-1.43877	-2.18946	-1.16748	-2.34353	-2.97727	10	15	4	2	1	10	2	17	10	15	6	4
Mrps9	chr1;chr1;chr1;chr1;chr1;chr1;chr1;chr1;chr1;chr1;chr1	42851233;42862469;42879755;42879896;42887707;42895350;42896093;42898440;42899441;42903295;42905405	42851426;42862648;42879817;42879926;42887786;42895417;42896168;42898608;42899549;42903464;42905683	+;+;+;+;+;+;+;+;+;+;+	1419	mitochondrial ribosomal protein S9	-1.03744	-0.053026	0.760306	0.891481	4.00025	3.93625	4.66629	4.36278	4.4528	4.25776	3.9387	4.12482	4.15804	4.27023	4.25769	4.6374	355	409	338	434	393	431	418	408	418	329	300	411
Tgfbrap1	chr1;chr1;chr1;chr1;chr1;chr1;chr1;chr1;chr1;chr1;chr1;chr1;chr1	43047269;43051558;43053411;43054519;43056612;43059098;43059880;43062517;43067474;43071461;43075251;43096852;43098270	43049835;43051991;43053570;43054665;43056755;43059155;43060221;43062599;43067628;43071655;43075952;43097049;43098622	-;-;-;-;-;-;-;-;-;-;-;-;-	5538	transforming growth factor, beta receptor associated protein 1	-1.0279	-0.0397055	0.730515	0.876751	3.65081	3.63487	3.19856	3.48647	3.60082	3.48372	3.56644	3.36386	3.40151	3.49595	3.46048	3.57456	1088	1296	477	923	850	984	1261	940	966	751	674	768
AI597479	chr1;chr1;chr1;chr1	43098710;43100715;43110998;43113186	43098862;43100881;43111373;43115946	+;+;+;+	3457	expressed sequence AI597479	1.00474	0.00681956	0.964829	0.988614	2.85853	2.68298	2.27618	2.67441	2.46914	2.67299	2.70155	2.8224	2.73219	2.58393	2.30701	2.54681	392	418	157	328	242	350	432	403	379	249	189	235
Fhl2	chr1;chr1;chr1;chr1;chr1;chr1;chr1;chr1;chr1;chr1;chr1;chr1	43123071;43123071;43128244;43128244;43131652;43131652;43141698;43141698;43153076;43153076;43163702;43196651	43123665;43123665;43128430;43128430;43131821;43131821;43141872;43141872;43153254;43153254;43163961;43196761	-;-;-;-;-;-;-;-;-;-;-;-	1677	four and a half LIM domains 2	3.23323	1.69297	0.0165522	0.0853932	0.253149	2.36088	-2.8642	-2.5511	-0.0698297	-0.900438	2.39289	2.61369	2.59485	1.75822	1.46475	1.49931	31	162	2	4	20	14	169	169	167	68	51	55
Nck2	chr1;chr1;chr1;chr1;chr1	43445751;43509621;43533552;43553861;43569148	43446027;43509783;43533793;43554582;43570518	+;+;+;+;+	2775	non-catalytic region of tyrosine kinase adaptor protein 2	1.20215	0.265617	0.088184	0.267832	3.39361	3.88273	3.07953	3.26305	3.34262	3.44239	3.84629	3.70847	3.63509	3.51419	3.84233	3.56428	456	771	220	396	356	479	767	598	569	381	440	382
Uxs1	chr1;chr1;chr1;chr1;chr1;chr1;chr1;chr1;chr1;chr1;chr1;chr1;chr1;chr1;chr1	43750231;43753717;43755699;43756972;43760521;43764890;43771681;43774817;43780065;43790464;43797245;43805353;43805626;43807350;43827615	43750362;43753820;43755756;43757032;43760564;43765009;43771802;43774876;43780169;43790644;43797305;43805396;43805674;43807377;43827708	-;-;-;-;-;-;-;-;-;-;-;-;-;-;-	1263	UDP-glucuronate decarboxylase 1	1.09223	0.127283	0.463718	0.710888	3.35563	3.65273	3.50057	3.47061	3.43808	3.44991	3.77903	3.78072	3.82368	3.45223	3.06869	3.5828	202	299	134	208	173	219	333	286	295	166	117	176
Tpp2	chr1;chr1;chr1;chr1;chr1;chr1;chr1;chr1;chr1;chr1;chr1;chr1;chr1;chr1;chr1;chr1;chr1;chr1;chr1;chr1;chr1;chr1;chr1;chr1;chr1;chr1;chr1;chr1;chr1;chr1	43934007;43940110;43949312;43951107;43953257;43954577;43956471;43957436;43960084;43960868;43968882;43970401;43971564;43972530;43973444;43975416;43977207;43978413;43978735;43980308;43981730;43983072;43983514;43985416;43990511;43991263;43992264;43999628;44001319;44002104	43934253;43940238;43949407;43951211;43953381;43954740;43956625;43957512;43960211;43960967;43969030;43970516;43971732;43972687;43973520;43975522;43977361;43978529;43978835;43980404;43981867;43983316;43983592;43985454;43990662;43991359;43992394;43999835;44001438;44002971	+;+;+;+;+;+;+;+;+;+;+;+;+;+;+;+;+;+;+;+;+;+;+;+;+;+;+;+;+;+	4649	tripeptidyl peptidase II	1.53226	0.615665	1.91708e-06	6.12326e-05	3.79881	3.98727	3.9539	4.14484	3.82239	3.74056	4.55112	4.21334	4.46751	4.44942	4.62333	4.81076	1012	1389	676	1223	832	987	2095	1422	1698	1221	1267	1519
Tex30	chr1;chr1;chr1;chr1;chr1;chr1;chr1;chr1	44086617;44087843;44088476;44091361;44099848;44101467;44101900;44102328	44087063;44088048;44088527;44091591;44100001;44101522;44101957;44102388	-;-;-;-;-;-;-;-	1265	testis expressed 30	1.0496	0.0698335	0.831758	0.927816	1.65367	2.38285	3.14692	2.58956	2.27022	2.22982	1.68745	2.03133	2.52574	2.81737	2.10516	3.31125	62	124	105	113	77	94	78	85	120	107	60	146
Kdelc1	chr1;chr1;chr1;chr1;chr1;chr1;chr1;chr1;chr1;chr1	44106546;44107765;44109994;44110735;44112645;44113003;44114441;44114694;44117038;44118318	44107104;44107872;44110083;44110944;44112882;44113175;44114518;44114899;44117243;44118773	-;-;-;-;-;-;-;-;-;-	2324	KDEL (Lys-Asp-Glu-Leu) containing 1	-1.00617	-0.00887393	0.954981	0.985216	2.74807	2.82505	2.80244	3.06982	2.88488	2.4959	2.72953	3.00778	2.71114	2.65677	2.93233	2.75925	244	310	152	290	217	208	296	308	251	176	196	183
Bivm	chr1;chr1;chr1;chr1;chr1;chr1;chr1;chr1;chr1;chr1	44119968;44126266;44127638;44128728;44129260;44129583;44136984;44138573;44141778;44142849	44120274;44126866;44127764;44128823;44129364;44129677;44137116;44138659;44141874;44144771	+;+;+;+;+;+;+;+;+;+	3571	basic, immunoglobulin-like variable motif containing	-1.06418	-0.0897425	0.569569	0.781712	2.4165	2.49117	2.31837	2.78956	2.34274	2.26805	2.15769	2.57643	2.23866	2.45371	2.19787	2.48768	298	378	167	367	229	273	306	351	278	235	181	233
Ercc5	chr1;chr1;chr1;chr1;chr1;chr1;chr1;chr1;chr1;chr1;chr1;chr1;chr1;chr1;chr1	44147744;44156937;44158144;44158805;44160977;44161810;44163877;44166809;44173338;44173912;44174162;44175839;44178174;44179147;44180531	44148150;44157112;44158259;44158891;44161037;44161953;44164084;44167882;44173579;44174031;44174375;44175983;44178374;44179231;44181260	+;+;+;+;+;+;+;+;+;+;+;+;+;+;+	4010	excision repair cross-complementing rodent repair deficiency, complementation group 5	1.01677	0.0239995	0.87771	0.951629	4.02772	3.80252	4.22165	4.26939	4.24661	4.23211	3.78856	3.8956	4.13123	4.24345	4.17703	4.61762	1023	1054	702	1150	963	1197	1065	984	1160	913	802	1146
Gulp1	chr1;chr1;chr1;chr1;chr1;chr1;chr1;chr1;chr1;chr1;chr1	44551671;44689144;44708617;44744474;44754343;44766014;44773271;44774053;44780968;44788448;44794950	44551872;44689215;44708678;44744545;44754441;44766151;44773387;44774145;44781106;44788542;44796836	+;+;+;+;+;+;+;+;+;+;+	2976	GULP, engulfment adaptor PTB domain containing 1	1.03665	0.0519247	0.946829	0.981194	0.855915	1.97413	-1.9635	-0.928588	-0.578506	-3.16443	1.15414	1.48391	0.516326	-1.55149	-1.6914	-1.09683	84	220	7	23	25	5	127	137	70	12	10	16
Col3a1	chr1;chr1;chr1;chr1;chr1;chr1;chr1;chr1;chr1;chr1;chr1;chr1;chr1;chr1;chr1;chr1;chr1;chr1;chr1;chr1;chr1;chr1;chr1;chr1;chr1;chr1;chr1;chr1;chr1;chr1;chr1;chr1;chr1;chr1;chr1;chr1;chr1;chr1;chr1;chr1;chr1;chr1;chr1;chr1;chr1;chr1;chr1;chr1;chr1;chr1;chr1	45311538;45321497;45321942;45322406;45323723;45325360;45325805;45326571;45327589;45327810;45328433;45328877;45329053;45330103;45330555;45331106;45331517;45331678;45331973;45332135;45332965;45333563;45334007;45334214;45334597;45334761;45335135;45335728;45336660;45337241;45337426;45337958;45338574;45338710;45339359;45339874;45340255;45340630;45340866;45341138;45342123;45343256;45343394;45343966;453…	45311832;45321696;45321992;45322519;45323797;45325413;45325858;45326624;45327642;45327863;45328486;45328921;45329106;45330147;45330608;45331204;45331561;45331776;45332026;45332242;45333018;45333661;45334060;45334312;45334650;45334814;45335188;45335781;45336704;45337339;45337533;45338011;45338627;45338763;45339412;45339981;45340308;45340683;45341027;45341245;45342230;45343309;45343501;45344019;453…	+;+;+;+;+;+;+;+;+;+;+;+;+;+;+;+;+;+;+;+;+;+;+;+;+;+;+;+;+;+;+;+;+;+;+;+;+;+;+;+;+;+;+;+;+;+;+;+;+;+;+	5564	collagen, type III, alpha 1	-1.02824	-0.0401817	0.948006	0.981924	10.7655	8.89475	7.9442	7.38873	7.9624	5.59855	9.34219	9.45842	8.82604	8.6456	8.18109	8.45497	151532	49903	12861	13869	17560	4283	69428	64556	41695	26791	17859	22733
Col5a2	chr1;chr1;chr1;chr1;chr1;chr1;chr1;chr1;chr1;chr1;chr1;chr1;chr1;chr1;chr1;chr1;chr1;chr1;chr1;chr1;chr1;chr1;chr1;chr1;chr1;chr1;chr1;chr1;chr1;chr1;chr1;chr1;chr1;chr1;chr1;chr1;chr1;chr1;chr1;chr1;chr1;chr1;chr1;chr1;chr1;chr1;chr1;chr1;chr1;chr1;chr1;chr1;chr1;chr1	45374331;45376639;45378307;45380000;45382116;45383167;45383591;45384400;45384962;45386833;45388213;45389372;45390032;45391076;45391662;45391824;45392304;45392815;45393053;45394382;45394721;45396061;45396450;45400821;45402079;45403116;45403260;45403421;45404201;45404733;45405240;45406240;45406544;45407022;45407233;45407702;45411434;45413470;45414748;45416927;45417588;45418499;45421221;45421944;454…	45376230;45376878;45378494;45380291;45382223;45383220;45383698;45384453;45385069;45386886;45388320;45389479;45390193;45391129;45391715;45391931;45392357;45392868;45393106;45394435;45394828;45396159;45396494;45400874;45402132;45403169;45403313;45403519;45404254;45404831;45405293;45406347;45406597;45407120;45407277;45407800;45411487;45413514;45414801;45416971;45417641;45418552;45421274;45421997;454…	-;-;-;-;-;-;-;-;-;-;-;-;-;-;-;-;-;-;-;-;-;-;-;-;-;-;-;-;-;-;-;-;-;-;-;-;-;-;-;-;-;-;-;-;-;-;-;-;-;-;-;-;-;-	6615	collagen, type V, alpha 2	1.16881	0.225045	0.699709	0.860833	5.63872	4.60639	2.97802	2.45433	3.43168	1.02774	4.6986	4.98762	4.41698	3.61903	3.69765	3.70036	5156	3036	489	539	903	214	3302	3461	2333	977	949	1001
Wdr75	chr1;chr1;chr1;chr1;chr1;chr1;chr1;chr1;chr1;chr1;chr1;chr1;chr1;chr1;chr1;chr1;chr1;chr1;chr1;chr1;chr1	45795501;45799016;45801161;45802039;45803877;45805377;45806673;45807671;45812041;45813045;45813190;45814541;45816477;45817263;45818170;45818822;45819489;45820131;45822448;45822883;45823308	45795604;45799145;45801226;45802129;45804001;45805447;45806792;45807759;45812199;45813104;45813305;45814716;45816634;45817443;45818264;45818917;45819658;45820190;45822594;45822974;45823613	+;+;+;+;+;+;+;+;+;+;+;+;+;+;+;+;+;+;+;+;+	2612	WD repeat domain 75	1.133	0.180144	0.224563	0.475159	3.7167	3.73933	4.12645	4.16357	3.78058	4.09318	3.98896	3.85717	4.02943	4.13877	4.24094	4.4489	537	657	428	696	454	708	797	624	704	553	546	664
Slc40a1	chr1;chr1;chr1;chr1;chr1;chr1;chr1;chr1	45908070;45910892;45912236;45918309;45918885;45921156;45924717;45925221	45909719;45911530;45912481;45918435;45919000;45921315;45924784;45925594	-;-;-;-;-;-;-;-	3380	solute carrier family 40 (iron-regulated transporter), member 1	1.1717	0.2286	0.287435	0.548415	4.01388	4.91714	4.45792	4.1576	3.65352	4.25213	4.72232	4.90512	4.54438	4.22358	4.55748	4.01035	854	1924	697	897	538	1023	1715	1670	1302	759	880	634
Slc39a10	chr1;chr1;chr1;chr1;chr1;chr1;chr1;chr1;chr1;chr1	46807544;46811986;46818063;46819065;46820523;46826093;46827343;46832556;46835127;46853471	46810111;46812176;46818143;46819433;46820643;46826281;46827512;46832763;46836151;46853509	-;-;-;-;-;-;-;-;-;-	4961	solute carrier family 39 (zinc transporter), member 10	1.13855	0.187199	0.504305	0.740903	3.37684	4.14542	2.97135	3.26681	2.8327	3.35646	3.7056	4.29874	3.8513	3.02408	3.19716	2.84214	806	1654	365	710	447	807	1244	1610	1182	485	503	414
Tmeff2	chr1;chr1;chr1;chr1;chr1;chr1;chr1;chr1;chr1;chr1	50927523;50930549;50938213;50943197;51071468;51132143;51133059;51180252;51181737;51185385	50928119;50930658;50938342;50943223;51071564;51132291;51133118;51180375;51181895;51187270	+;+;+;+;+;+;+;+;+;+	3339	transmembrane protein with EGF-like and two follistatin-like domains 2	-1.22505	-0.292839	0.668318	0.841853	-2.84523	-1.00618	-7.59942	-2.01874	-2.19649	-7.59942	-2.38012	-2.56841	-2.42248	-2.69327	-3.53284	-2.90219	7	31	0	12	9	0	12	9	10	6	3	5
Sdpr	chr1;chr1	51289126;51300649	51289868;51302960	+;+	3055	NA	-1.07059	-0.0984125	0.871584	0.948606	1.75451	2.86133	-0.827081	-0.00588308	1.9193	-0.831569	1.70383	2.34106	1.49603	0.331119	0.387323	0.806262	161	418	16	45	146	27	191	255	142	46	44	62
Nabp1	chr1;chr1;chr1;chr1;chr1;chr1	51469488;51472329;51473006;51474534;51477478;51477825	51471411;51472380;51473081;51474605;51477616;51478399	-;-;-;-;-;-	2838	nucleic acid binding protein 1	-1.11296	-0.154404	0.316925	0.580366	4.57633	4.49675	4.6702	4.65193	4.14926	4.61156	4.5183	4.28315	4.30189	4.57486	4.63194	3.84306	1059	1207	678	1061	637	1102	1250	911	924	813	778	474
Myo1b	chr1;chr1;chr1;chr1;chr1;chr1;chr1;chr1;chr1;chr1;chr1;chr1;chr1;chr1;chr1;chr1;chr1;chr1;chr1;chr1;chr1;chr1;chr1;chr1;chr1;chr1;chr1;chr1;chr1;chr1;chr1;chr1;chr1;chr1;chr1;chr1;chr1;chr1;chr1;chr1;chr1;chr1;chr1;chr1;chr1;chr1;chr1;chr1;chr1;chr1;chr1;chr1;chr1;chr1;chr1;chr1;chr1;chr1;chr1;chr1;chr1;chr1;chr1;chr1;chr1;chr1;chr1;chr1;chr1;chr1;chr1;chr1;chr1;chr1;chr1;chr1;chr1;chr1;chr1;chr1…	51749758;51749758;51749758;51755643;51755643;51755643;51757105;51757105;51757105;51757876;51757876;51757876;51760295;51760295;51760295;51762492;51762492;51762492;51763890;51763890;51763890;51766822;51766822;51768650;51769004;51769004;51769004;51770786;51770786;51770786;51773233;51773233;51773233;51774312;51774312;51774312;51776204;51776204;51776204;51778321;51778321;51778321;51779561;51779561;517…	51751296;51751296;51751296;51755770;51755770;51755770;51757257;51757257;51757257;51758008;51758008;51758008;51760401;51760401;51760401;51762626;51762626;51762626;51763964;51763964;51763964;51766908;51766908;51768736;51769090;51769090;51769090;51770854;51770854;51770854;51773382;51773382;51773382;51774405;51774405;51774405;51776404;51776404;51776404;51778547;51778547;51778547;51779761;51779761;517…	-;-;-;-;-;-;-;-;-;-;-;-;-;-;-;-;-;-;-;-;-;-;-;-;-;-;-;-;-;-;-;-;-;-;-;-;-;-;-;-;-;-;-;-;-;-;-;-;-;-;-;-;-;-;-;-;-;-;-;-;-;-;-;-;-;-;-;-;-;-;-;-;-;-;-;-;-;-;-;-;-;-;-;-;-;-;-;-;-;-	5053	myosin IB	1.76162	0.816907	4.46891e-05	0.000816938	3.09667	3.76709	2.88844	2.93617	2.79972	2.80559	4.23346	4.06857	4.11457	3.64536	3.71767	3.53761	676	1296	351	575	445	561	1827	1398	1445	760	735	683
Stat4	chr1;chr1;chr1;chr1;chr1;chr1;chr1;chr1;chr1;chr1;chr1;chr1;chr1;chr1;chr1;chr1;chr1;chr1;chr1;chr1;chr1;chr1;chr1;chr1;chr1;chr1;chr1;chr1;chr1;chr1;chr1;chr1;chr1;chr1;chr1;chr1;chr1;chr1;chr1;chr1;chr1;chr1;chr1;chr1;chr1;chr1;chr1;chr1;chr1	51987148;51996262;52008240;52011783;52011783;52013790;52013790;52065315;52065315;52068746;52068746;52071861;52071861;52074677;52074677;52076533;52076533;52078494;52078494;52079741;52079741;52082518;52082518;52082862;52082862;52082978;52082978;52084079;52084079;52096785;52096785;52098387;52098387;52100324;52100324;52101852;52101852;52102117;52102117;52102481;52102481;52102848;52102848;52105206;521…	51987220;51996349;52008728;52011911;52011911;52013934;52013934;52065413;52065413;52068838;52068838;52071939;52071939;52074762;52074762;52076684;52076684;52078652;52078652;52079833;52079833;52082577;52082577;52082879;52082879;52083071;52083071;52084123;52084123;52096868;52096868;52098485;52098485;52100459;52100459;52101901;52101901;52102211;52102211;52102617;52102617;52103039;52103039;52105272;521…	+;+;+;+;+;+;+;+;+;+;+;+;+;+;+;+;+;+;+;+;+;+;+;+;+;+;+;+;+;+;+;+;+;+;+;+;+;+;+;+;+;+;+;+;+;+;+;+;+	3151	signal transducer and activator of transcription 4	-2.97237	-1.57161	9.60083e-05	0.00152992	-0.802289	0.682987	0.54546	1.818	1.59219	1.31174	-0.951215	-0.297502	-0.68848	-0.0260561	-0.787378	-0.379582	28	95	43	165	120	124	31	42	32	37	20	28
Stat1	chr1;chr1;chr1;chr1;chr1;chr1;chr1;chr1;chr1;chr1;chr1;chr1;chr1;chr1;chr1;chr1;chr1;chr1;chr1;chr1;chr1;chr1;chr1;chr1;chr1;chr1;chr1;chr1;chr1;chr1;chr1;chr1;chr1;chr1;chr1;chr1;chr1;chr1;chr1;chr1;chr1;chr1;chr1;chr1;chr1;chr1;chr1;chr1;chr1;chr1;chr1;chr1;chr1;chr1;chr1;chr1;chr1;chr1;chr1;chr1;chr1;chr1;chr1;chr1;chr1;chr1;chr1;chr1;chr1;chr1;chr1;chr1;chr1;chr1;chr1	52119438;52119438;52119622;52119912;52119912;52119912;52122591;52122591;52122591;52123114;52123114;52123114;52126520;52126520;52126520;52132544;52132544;52132544;52135603;52135603;52135603;52136879;52136879;52136879;52137279;52137279;52137279;52139194;52139194;52139194;52140577;52140577;52140577;52142901;52142901;52142901;52144086;52144086;52144086;52144204;52144204;52144204;52145150;52145150;521…	52119623;52119608;52119793;52120035;52120072;52120072;52122721;52122721;52122721;52123258;52123258;52123258;52126618;52126618;52126618;52132633;52132633;52132633;52135681;52135681;52135681;52136970;52136970;52136970;52137430;52137430;52137430;52139352;52139352;52139352;52140669;52140669;52140669;52142960;52142960;52142960;52144115;52144115;52144115;52144297;52144297;52144297;52145191;52145191;521…	+;+;+;+;+;+;+;+;+;+;+;+;+;+;+;+;+;+;+;+;+;+;+;+;+;+;+;+;+;+;+;+;+;+;+;+;+;+;+;+;+;+;+;+;+;+;+;+;+;+;+;+;+;+;+;+;+;+;+;+;+;+;+;+;+;+;+;+;+;+;+;+;+;+;+	5356	signal transducer and activator of transcription 1	1.61858	0.694727	0.00674884	0.0441607	3.76636	3.76737	4.04916	3.79034	3.47618	3.90561	4.08568	4.26922	5.46795	4.22376	4.55689	3.67078	1140	1374	832	1102	754	1275	1748	1703	3914	1203	1394	794
Gls	chr1;chr1;chr1;chr1;chr1;chr1;chr1;chr1;chr1;chr1;chr1;chr1;chr1;chr1;chr1;chr1;chr1;chr1;chr1;chr1;chr1;chr1;chr1;chr1;chr1;chr1;chr1;chr1;chr1;chr1;chr1;chr1;chr1	52163450;52168336;52168485;52168897;52185281;52188679;52188679;52189423;52189423;52191111;52191111;52196165;52196165;52196743;52196743;52199711;52199711;52199855;52199855;52207301;52207301;52212203;52212203;52214478;52214478;52215565;52215565;52219488;52219488;52219943;52219943;52232592;52232592	52166314;52168399;52168561;52168958;52187794;52188771;52188771;52189554;52189554;52191287;52191287;52196215;52196215;52196809;52196809;52199769;52199769;52199887;52199887;52207359;52207359;52212366;52212366;52214557;52214557;52215694;52215694;52219609;52219609;52220039;52220039;52233232;52233232	-;-;-;-;-;-;-;-;-;-;-;-;-;-;-;-;-;-;-;-;-;-;-;-;-;-;-;-;-;-;-;-;-	7487	glutaminase	-1.70301	-0.768087	4.33737e-08	2.15873e-06	4.00239	4.18231	4.25447	4.64859	4.08535	4.24359	3.33186	3.32017	3.4503	3.41957	3.53862	3.78925	1877	2561	1341	2793	1608	2253	1449	1233	1351	963	962	1205
Nab1	chr1;chr1;chr1;chr1;chr1;chr1;chr1;chr1	52455849;52462088;52464785;52466890;52479238;52480871;52489921;52500210	52459306;52462204;52464947;52466979;52479289;52481004;52490755;52500448	-;-;-;-;-;-;-;-	5088	Ngfi-A binding protein 1	1.11672	0.159273	0.173535	0.408352	4.70503	4.31047	4.67417	4.80953	4.65515	4.80791	4.76537	4.70079	4.78756	4.85404	4.92989	4.92222	2076	1902	1219	2122	1622	2264	2660	2182	2320	1769	1715	1796
Tmem194b	chr1;chr1;chr1;chr1;chr1;chr1;chr1;chr1;chr1;chr1;chr1;chr1;chr1;chr1;chr1;chr1;chr1;chr1	52630705;52630705;52637365;52637365;52640829;52640829;52641171;52641171;52642319;52642319;52643122;52643168;52645261;52645261;52648750;52648750;52649706;52649706	52630851;52630851;52637480;52637480;52641060;52641060;52641243;52641243;52642412;52642412;52643236;52643236;52645486;52645486;52648926;52648926;52651919;52651919	+;+;+;+;+;+;+;+;+;+;+;+;+;+;+;+;+;+	3394	NA	-1.09494	-0.130849	0.591997	0.795917	2.23093	1.72435	2.62251	2.83914	2.06108	2.87389	2.05067	2.14331	2.32233	2.53927	2.80981	1.84738	249	211	196	361	179	395	270	247	280	237	263	142
Mfsd6	chr1;chr1;chr1;chr1;chr1;chr1;chr1;chr1;chr1;chr1;chr1;chr1;chr1	52656305;52659986;52660807;52662390;52662390;52663285;52663285;52676478;52676478;52708164;52708164;52727023;52727023	52658545;52661087;52661087;52662488;52662488;52663446;52663446;52676575;52676575;52709755;52709755;52727318;52727318	-;-;-;-;-;-;-;-;-;-;-;-;-	5590	major facilitator superfamily domain containing 6	-1.11196	-0.153106	0.20667	0.453664	5.52652	5.3386	5.54364	5.79397	5.69965	5.76521	5.5041	5.26185	5.62979	5.42636	5.53289	5.41826	4031	4262	2447	4613	3676	4830	4877	3537	4570	2890	2862	2783
Inpp1	chr1;chr1;chr1;chr1;chr1;chr1	52789420;52791688;52794470;52797041;52799285;52817402	52790217;52791862;52794670;52797101;52799536;52817688	-;-;-;-;-;-	1774	inositol polyphosphate-1-phosphatase	1.15198	0.204113	0.364576	0.627919	1.47717	1.82362	1.82918	1.79009	1.60357	1.54552	1.52764	2.06335	2.24945	1.63416	2.16838	1.46953	77	118	59	91	68	82	98	122	139	66	88	57
Hibch	chr1;chr1;chr1;chr1;chr1;chr1;chr1;chr1;chr1;chr1;chr1;chr1;chr1;chr1	52845046;52853668;52860028;52862268;52865549;52868906;52885103;52901188;52902847;52904642;52905371;52913731;52916637;52920263	52845144;52853710;52860165;52862352;52865629;52868958;52885181;52901333;52902933;52904700;52905452;52913850;52916670;52920860	+;+;+;+;+;+;+;+;+;+;+;+;+;+	1704	3-hydroxyisobutyryl-Coenzyme A hydrolase	-1.27495	-0.350446	0.0153728	0.080713	3.53148	3.88178	3.74322	3.78447	3.75552	3.7737	3.22038	3.55491	3.17594	3.60453	3.3503	3.44588	308	473	214	349	291	370	305	330	254	249	192	216
Pms1	chr1;chr1;chr1;chr1;chr1;chr1;chr1;chr1;chr1;chr1;chr1;chr1;chr1	53189189;53192100;53194928;53196823;53206562;53207576;53207963;53216231;53256629;53267828;53275070;53281941;53296886	53189498;53192260;53195058;53197302;53207412;53207719;53208085;53216347;53256792;53267930;53275252;53282092;53296996	-;-;-;-;-;-;-;-;-;-;-;-;-	3030	PMS1 homolog 1, mismatch repair system component	1.03398	0.0482083	0.832446	0.928255	0.812749	1.27662	1.23984	1.76573	1.0286	1.34482	0.89506	1.24306	1.21676	1.4741	1.65038	1.38597	83	138	67	153	78	122	108	118	116	101	105	92
Ormdl1	chr1;chr1;chr1;chr1	53297095;53298972;53305455;53308827	53297188;53299152;53305606;53310245	+;+;+;+	1846	ORM1-like 1 (S. cerevisiae)	-1.25687	-0.329839	0.0871198	0.266102	3.85279	4.16577	4.60342	4.51606	3.94281	4.05436	3.52073	3.58079	3.67485	4.07554	4.26384	4.05072	417	624	421	628	359	487	407	364	389	374	392	356
Osgepl1	chr1;chr1;chr1;chr1;chr1;chr1;chr1;chr1;chr1;chr1;chr1;chr1;chr1;chr1;chr1;chr1;chr1;chr1;chr1;chr1;chr1;chr1;chr1;chr1	53313624;53313624;53313624;53314856;53314856;53314856;53317902;53317902;53317907;53319943;53319943;53319943;53321080;53321080;53321080;53321305;53321496;53321496;53323167;53323167;53323167;53326004;53326004;53326004	53313858;53313858;53313858;53315099;53315099;53315099;53318289;53318289;53318289;53320296;53320296;53320296;53321210;53321210;53321210;53321384;53321567;53321567;53323270;53323270;53323270;53326342;53326342;53326342	+;+;+;+;+;+;+;+;+;+;+;+;+;+;+;+;+;+;+;+;+;+;+;+	1947	O-sialoglycoprotein endopeptidase-like 1	-1.34932	-0.432237	0.055573	0.199763	2.90569	3.19218	3.7518	3.57552	3.21151	3.48469	2.24412	2.60445	2.82167	3.24676	3.23115	3.26684	228	335	246	345	228	346	177	195	227	222	202	218
Asnsd1	chr1;chr1;chr1;chr1;chr1;chr1;chr1;chr1;chr1;chr1;chr1;chr1	53344617;53344617;53346580;53346580;53347015;53348446;53349987;53349987;53350880;53350880;53352530;53352530	53344979;53344979;53346761;53346761;53348558;53348558;53350062;53350062;53350933;53350933;53352752;53352752	-;-;-;-;-;-;-;-;-;-;-;-	2442	asparagine synthetase domain containing 1	-1.13154	-0.178287	0.204827	0.451435	4.39762	4.20783	4.69381	4.86056	4.74255	4.40909	4.2174	4.3587	4.29273	4.5717	4.38991	4.48838	805	850	593	1055	827	824	873	826	790	698	566	638
Stk17b	chr1;chr1;chr1;chr1;chr1;chr1;chr1;chr1	53755512;53760982;53762589;53764032;53765921;53771610;53776517;53785074	53757770;53761161;53762637;53764158;53766065;53771822;53776679;53785215	-;-;-;-;-;-;-;-	3278	serine/threonine kinase 17b (apoptosis-inducing)	-1.05089	-0.071605	0.698132	0.859659	3.33431	4.32538	4.23211	4.30121	3.71901	3.89592	3.83977	3.93395	3.92525	3.75528	3.79211	4.3122	517	1238	578	961	546	775	902	826	822	532	502	758
Hecw2	chr1;chr1;chr1;chr1;chr1;chr1;chr1;chr1;chr1;chr1;chr1;chr1;chr1;chr1;chr1;chr1;chr1;chr1;chr1;chr1;chr1;chr1;chr1;chr1;chr1;chr1;chr1;chr1;chr1;chr1;chr1;chr1;chr1;chr1;chr1;chr1	53806874;53826876;53827885;53830642;53831510;53832622;53839012;53840714;53851573;53853169;53865041;53868836;53885329;53887583;53891126;53904249;53913241;53913767;53914482;53923899;53925310;53927065;53930815;53930970;53933119;53933119;53937058;53937058;53942706;53942706;53950814;53950814;54040201;54040201;54194976;54194976	53813333;53826988;53827970;53830756;53831656;53832751;53839110;53840866;53851686;53853289;53865150;53868919;53885425;53887685;53891260;53904434;53913365;53913870;53914632;53923994;53926683;53927165;53931109;53931109;53933288;53933288;53937133;53937133;53942800;53942800;53950921;53950921;54040527;54040527;54195034;54195034	-;-;-;-;-;-;-;-;-;-;-;-;-;-;-;-;-;-;-;-;-;-;-;-;-;-;-;-;-;-;-;-;-;-;-;-	11334	HECT, C2 and WW domain containing E3 ubiquitin protein ligase 2	1.34638	0.429084	0.363262	0.626919	-1.53314	-0.679765	-2.90908	-1.99625	-2.97681	-2.48013	-1.49453	-0.735308	-0.94388	-2.82677	-2.4343	-1.18105	61	133	14	42	18	32	77	112	97	19	23	58
Gtf3c3	chr1;chr1;chr1;chr1;chr1;chr1;chr1;chr1;chr1;chr1;chr1;chr1;chr1;chr1;chr1;chr1;chr1;chr1	54397581;54399129;54403511;54404980;54405837;54415884;54416722;54417659;54419383;54420396;54423501;54424009;54427400;54428762;54430499;54434054;54437832;54438813	54398002;54399281;54403635;54405170;54406074;54416019;54416823;54417861;54419554;54420499;54423573;54424156;54427565;54428953;54430622;54434238;54437943;54438971	-;-;-;-;-;-;-;-;-;-;-;-;-;-;-;-;-;-	3005	general transcription factor IIIC, polypeptide 3	-1.01022	-0.0146753	0.944771	0.980179	2.42381	2.77033	2.45986	2.75751	2.30739	2.42435	2.7414	2.83359	2.8237	2.21898	2.47052	1.70664	252	386	155	302	188	256	386	353	351	168	184	114
Pgap1	chr1;chr1;chr1;chr1;chr1;chr1;chr1;chr1;chr1;chr1;chr1;chr1;chr1;chr1;chr1;chr1;chr1;chr1;chr1;chr1;chr1;chr1;chr1;chr1;chr1;chr1;chr1	54473000;54481852;54486470;54490221;54492029;54493209;54494801;54497534;54510028;54511394;54511901;54512597;54512772;54514837;54521292;54524316;54525368;54528512;54530117;54530854;54532022;54533419;54535955;54543038;54547939;54550977;54557434	54480844;54481956;54486657;54490271;54492164;54493406;54494891;54497627;54510066;54511502;54511967;54512648;54512845;54514912;54521369;54524367;54525414;54528595;54530172;54530959;54532088;54533471;54536112;54543209;54548114;54551130;54557684	-;-;-;-;-;-;-;-;-;-;-;-;-;-;-;-;-;-;-;-;-;-;-;-;-;-;-	10579	post-GPI attachment to proteins 1	-1.16466	-0.219914	0.134491	0.351539	2.98707	3.43056	3.09125	3.55796	2.92294	3.04612	3.12663	3.14866	2.978	2.88749	2.6595	2.98056	1312	2149	846	1853	1015	1388	1776	1547	1376	941	739	972
Ankrd44	chr1;chr1;chr1;chr1;chr1;chr1;chr1;chr1;chr1;chr1;chr1;chr1;chr1;chr1;chr1;chr1;chr1;chr1;chr1;chr1;chr1;chr1;chr1;chr1;chr1;chr1;chr1;chr1	54645340;54651669;54653743;54655080;54655661;54657616;54658919;54661001;54662654;54663899;54667372;54681120;54723014;54727490;54729734;54732928;54734996;54736230;54743314;54752890;54762261;54763645;54766350;54766784;54778287;54792453;54828612;54926140	54648335;54651760;54653825;54655162;54655806;54657699;54659006;54661217;54662771;54663986;54667573;54681191;54723125;54727570;54729874;54732996;54735059;54736312;54743428;54752968;54762473;54763787;54766437;54766984;54778357;54792531;54828695;54926387	-;-;-;-;-;-;-;-;-;-;-;-;-;-;-;-;-;-;-;-;-;-;-;-;-;-;-;-	6140	ankyrin repeat domain 44	-1.07679	-0.106732	0.358845	0.62291	3.34525	3.41996	3.16024	3.43283	3.06059	3.30673	3.36516	3.05448	3.25562	3.12091	3.14387	3.16497	976	1238	515	986	648	965	1216	841	968	642	600	641
Sf3b1	chr1;chr1;chr1;chr1;chr1;chr1;chr1;chr1;chr1;chr1;chr1;chr1;chr1;chr1;chr1;chr1;chr1;chr1;chr1;chr1;chr1;chr1;chr1;chr1;chr1	54985170;54987939;54990303;54994330;54995366;54996817;54997012;54998038;54999627;55000015;55000242;55000644;55001012;55001383;55003104;55003293;55005802;55006171;55007480;55012102;55014483;55016376;55016779;55019234;55027339	54987492;54988155;54990575;54994461;54995486;54996928;54997194;54998259;54999752;55000161;55000387;55000914;55001098;55001562;55003205;55003490;55005923;55006383;55007717;55012272;55014562;55016490;55016883;55019400;55027478	-;-;-;-;-;-;-;-;-;-;-;-;-;-;-;-;-;-;-;-;-;-;-;-;-	6191	splicing factor 3b, subunit 1	1.0431	0.060877	0.654141	0.834355	5.82852	5.96562	5.92167	6.30881	6.02693	6.04006	5.8609	5.89886	6.02512	6.10547	6.11217	6.42906	5504	7290	3522	7300	5108	6472	6917	6092	6657	5125	4736	6211
Coq10b	chr1;chr1;chr1;chr1;chr1;chr1;chr1;chr1;chr1	55052770;55052770;55061275;55064181;55064181;55067497;55067497;55071636;55071636	55052990;55052990;55061424;55064373;55064373;55067598;55067598;55072702;55072702	+;+;+;+;+;+;+;+;+	1733	coenzyme Q10B	1.08631	0.119432	0.658247	0.836288	4.07598	4.23595	4.54299	4.57936	4.49423	4.26477	3.94274	3.60712	4.25481	4.42378	4.51498	5.47781	457	615	379	616	494	529	512	348	546	447	438	899
Hspd1	chr1;chr1;chr1;chr1;chr1;chr1;chr1;chr1;chr1;chr1;chr1;chr1	55077834;55078529;55079056;55080102;55081073;55081660;55082058;55083067;55083725;55084533;55086766;55087779	55078440;55078707;55079230;55080347;55081172;55081828;55082151;55083162;55083807;55084785;55086941;55087932	-;-;-;-;-;-;-;-;-;-;-;-	2332	heat shock protein 1 (chaperonin)	1.15112	0.203033	0.0872362	0.266401	5.88511	5.8292	5.65676	5.86828	6.07128	5.75747	6.00352	6.205	6.15837	5.98932	5.77703	6.14405	2156	2498	1104	2026	1984	2004	2876	2837	2750	1781	1414	1920
Hspe1	chr1;chr1;chr1;chr1	55088148;55089051;55090713;55091070	55088412;55089215;55090802;55091317	+;+;+;+	768	heat shock protein 1 (chaperonin 10)	1.16673	0.222471	0.230482	0.482423	6.06829	5.83366	6.69955	6.39034	6.58847	6.19718	6.03823	6.57344	6.34142	6.81295	6.49898	6.8662	806	825	749	958	935	895	970	1206	1028	1038	768	1043
Mob4	chr1;chr1;chr1;chr1;chr1;chr1;chr1;chr1	55131245;55136677;55145124;55148319;55148548;55150146;55150971;55152675	55131359;55136739;55145224;55148361;55148634;55150225;55151082;55154899	+;+;+;+;+;+;+;+	2826	MOB family member 4, phocein	-1.26732	-0.34178	0.0853251	0.26283	5.32579	5.54969	6.3957	6.05422	5.85251	5.84863	5.2174	5.25783	5.3109	5.9087	5.4937	5.86385	1773	2494	2233	2793	2066	2587	2021	1783	1852	2041	1408	1916
Rftn2	chr1;chr1;chr1;chr1;chr1;chr1;chr1;chr1;chr1	55170160;55184950;55194244;55195516;55204183;55206336;55211150;55214120;55226121	55172082;55185028;55194347;55195637;55204392;55206615;55211261;55214303;55226782	-;-;-;-;-;-;-;-;-	3676	raftlin family member 2	1.03701	0.052424	0.920855	0.97002	1.74869	1.72713	0.0678432	0.361664	-0.401407	-0.76894	1.43687	1.68016	1.01053	-0.810133	0.541988	-0.366424	193	229	36	70	35	34	191	194	122	25	59	33
Mars2	chr1	55237177	55240058	+	2882	methionine-tRNA synthetase 2 (mitochondrial)	-1.09547	-0.131548	0.57446	0.783836	1.34158	1.30653	0.891035	1.30958	1.10085	0.930575	0.48098	1.07715	1.50735	0.934093	0.711476	1.23895	114	134	50	106	78	87	77	100	135	66	52	79
Plcl1	chr1;chr1;chr1;chr1;chr1;chr1	55405946;55695745;55701930;55713421;55715494;55751281	55406630;55698219;55702133;55713496;55715603;55754285	+;+;+;+;+;+	6555	phospholipase C-like 1	1.09417	0.12984	0.807935	0.916034	-1.21201	-0.216244	-2.59795	-1.50906	-1.19547	-3.20755	-1.13628	-0.411428	-0.504712	-2.37368	-2.97963	-1.54249	44	106	10	34	36	11	57	81	76	15	9	26
Satb2	chr1;chr1;chr1;chr1;chr1;chr1;chr1;chr1;chr1;chr1;chr1	56793981;56831439;56845576;56850171;56871312;56891163;56897946;56898991;56948079;56969653;56971112	56797244;56831636;56845731;56850383;56871784;56891265;56898069;56899117;56948255;56969880;56971334	-;-;-;-;-;-;-;-;-;-;-	5286	special AT-rich sequence binding protein 2	1.29785	0.37612	0.387926	0.648146	-0.661929	-0.699764	-3.00928	-1.52842	-1.40731	-3.17888	-0.682261	-0.605848	-0.978884	-1.45344	-1.60703	-1.34663	52	61	6	27	25	9	63	57	44	23	19	24
1700066M21Rik	chr1;chr1	57377620;57382743	57377946;57385422	+;+	3007	RIKEN cDNA 1700066M21 gene	1.13831	0.186895	0.283708	0.54458	1.8557	1.64595	1.61024	1.72887	1.57313	1.31998	1.74912	1.77125	1.88418	2.02563	1.71521	1.74309	170	177	86	148	113	119	194	169	183	147	109	117
Tyw5	chr1;chr1;chr1;chr1;chr1;chr1;chr1;chr1;chr1;chr1;chr1;chr1;chr1;chr1;chr1;chr1;chr1;chr1;chr1;chr1;chr1;chr1;chr1;chr1;chr1;chr1;chr1;chr1;chr1;chr1;chr1;chr1;chr1	57388244;57388244;57388244;57388244;57390642;57390642;57390642;57390642;57391449;57391449;57391449;57391449;57393350;57393350;57393350;57393350;57393670;57394047;57394047;57394047;57394047;57396727;57396727;57396727;57396727;57401369;57401388;57401388;57401388;57406384;57406384;57406384;57406384	57388752;57388752;57388752;57388752;57390758;57390758;57390758;57390743;57391536;57391536;57391536;57391536;57393487;57393487;57393487;57393487;57393694;57394091;57394091;57394091;57394091;57396796;57396796;57396796;57396796;57401523;57401523;57401523;57401523;57406674;57406674;57406674;57406674	-;-;-;-;-;-;-;-;-;-;-;-;-;-;-;-;-;-;-;-;-;-;-;-;-;-;-;-;-;-;-;-;-	1438	tRNA-yW synthesizing protein 5	-1.08627	-0.119381	0.591313	0.795625	2.35715	2.06427	2.70761	2.72335	2.47575	2.52254	2.0731	2.25601	1.92691	2.54935	2.50367	2.76994	115	113	88	141	101	131	116	113	90	101	90	114
9430016H08Rik	chr1;chr1;chr1;chr1;chr1	57406548;57409912;57411723;57413240;57415656	57407222;57409983;57411849;57413387;57415958	+;+;+;+;+	1325	NA	-1.20082	-0.264017	0.225436	0.476408	3.07154	2.65563	3.81614	3.20908	3.36895	3.13769	2.95356	2.8475	2.92609	3.33005	2.72958	3.03216	174	157	175	182	173	185	197	157	166	160	97	126
Spats2l	chr1;chr1;chr1;chr1;chr1;chr1;chr1;chr1;chr1;chr1;chr1;chr1;chr1;chr1;chr1;chr1;chr1;chr1;chr1;chr1;chr1;chr1;chr1;chr1;chr1;chr1	57774861;57799305;57832053;57845571;57855464;57855464;57879508;57879508;57882706;57882706;57885703;57885703;57900634;57900634;57902089;57902089;57923366;57923366;57937912;57937912;57940373;57940373;57943021;57943021;57946068;57946071	57775024;57799354;57832137;57845683;57855524;57855524;57879616;57879616;57882755;57882755;57885949;57885949;57900840;57900840;57902224;57902224;57923424;57923424;57938021;57938021;57940475;57940475;57943241;57943241;57948397;57948397	+;+;+;+;+;+;+;+;+;+;+;+;+;+;+;+;+;+;+;+;+;+;+;+;+;+	4045	spermatogenesis associated, serine-rich 2-like	2.13973	1.09743	0.0521454	0.191082	0.151037	0.507098	-1.64229	-1.88798	-0.24409	-3.14331	0.841308	0.698805	1.50284	-0.64009	-0.0176448	-0.228418	70	108	12	16	43	7	139	108	189	31	44	40
Kctd18	chr1;chr1;chr1;chr1;chr1;chr1;chr1;chr1;chr1;chr1;chr1;chr1;chr1;chr1;chr1;chr1;chr1;chr1	57955101;57955101;57955101;57959143;57959143;57959143;57961901;57961901;57963068;57963068;57965329;57965351;57967497;57967497;57967497;57969407;57970021;57970021	57956820;57956820;57956820;57959245;57959245;57959245;57961995;57961995;57963261;57963261;57965540;57965540;57967723;57967723;57967723;57969524;57970084;57970084	-;-;-;-;-;-;-;-;-;-;-;-;-;-;-;-;-;-	2733	potassium channel tetramerisation domain containing 18	-1.20613	-0.270387	0.10234	0.295923	3.06677	2.91837	3.44922	3.45649	3.31099	3.63188	3.10901	2.9416	2.95647	3.12771	3.33118	2.80381	358	389	280	446	343	538	453	346	350	287	304	222
Sgol2a	chr1;chr1;chr1;chr1;chr1;chr1;chr1;chr1;chr1;chr1;chr1;chr1;chr1;chr1;chr1	57985340;57995974;57998096;57999964;58001218;58002894;58002894;58013507;58013507;58015359;58015359;58019589;58019589;58024784;58024784	57985441;57996312;57998221;58000139;58001295;58002979;58002979;58013742;58013742;58017983;58017983;58019742;58019742;58025897;58026277	+;+;+;+;+;+;+;+;+;+;+;+;+;+;+	5416	NA	1.99709	0.997902	0.00208805	0.0179779	0.443991	0.829224	-0.491248	-0.137102	-0.285777	0.146949	1.67866	1.76832	1.2472	0.486096	0.606416	0.548055	115	181	36	73	56	95	333	304	212	91	91	92
Aox1	chr1;chr1;chr1;chr1;chr1;chr1;chr1;chr1;chr1;chr1;chr1;chr1;chr1;chr1;chr1;chr1;chr1;chr1;chr1;chr1;chr1;chr1;chr1;chr1;chr1;chr1;chr1;chr1;chr1;chr1;chr1;chr1;chr1;chr1;chr1	58029969;58041436;58043542;58047135;58049363;58053664;58054648;58056214;58057414;58058132;58059035;58059379;58061196;58062132;58063372;58065274;58068270;58068732;58070041;58073178;58076064;58077443;58078426;58081503;58082012;58085434;58092494;58094421;58095155;58096960;58097866;58102585;58104319;58104965;58106028	58030058;58041493;58043638;58047243;58049489;58053725;58054737;58056294;58057558;58058224;58059186;58059472;58061305;58062316;58063534;58065366;58068439;58068846;58070163;58073274;58076188;58077576;58078513;58081589;58082203;58085661;58092589;58094549;58095229;58097012;58097980;58102650;58104507;58105132;58106410	+;+;+;+;+;+;+;+;+;+;+;+;+;+;+;+;+;+;+;+;+;+;+;+;+;+;+;+;+;+;+;+;+;+;+	4382	aldehyde oxidase 1	-1.40167	-0.487147	0.0650676	0.219607	0.53404	0.98403	0.474978	1.0099	0.810054	0.596583	0.322272	0.42881	0.757076	-0.75554	0.449794	-0.0820333	99	163	57	131	97	105	105	97	122	31	66	48
Aox4	chr1;chr1;chr1;chr1;chr1;chr1;chr1;chr1;chr1;chr1;chr1;chr1;chr1;chr1;chr1;chr1;chr1;chr1;chr1;chr1;chr1;chr1;chr1;chr1;chr1;chr1;chr1;chr1;chr1;chr1;chr1;chr1;chr1;chr1;chr1	58210397;58213022;58217433;58219987;58221828;58224166;58228072;58228854;58231105;58231481;58233838;58235119;58236667;58239117;58240681;58245060;58245801;58246239;58247206;58248848;58250135;58252065;58253526;58253909;58254140;58255475;58257215;58259042;58262565;58263343;58263834;58264342;58264959;58266628;58267760	58210628;58213079;58217529;58220095;58221954;58224227;58228155;58228934;58231249;58231573;58233989;58235212;58236779;58239301;58240843;58245152;58245970;58246353;58247328;58248944;58250259;58252198;58253613;58253995;58254331;58255702;58257310;58259170;58262639;58263395;58263948;58264407;58265144;58266795;58268596	+;+;+;+;+;+;+;+;+;+;+;+;+;+;+;+;+;+;+;+;+;+;+;+;+;+;+;+;+;+;+;+;+;+;+	4972	aldehyde oxidase 4	1.42994	0.515956	0.545727	0.768256	2.00517	1.69491	-3.4871	-5.87963	-0.719157	-0.803057	1.87382	1.28835	0.937974	-0.141168	1.25453	-0.149255	312	303	4	1	38	45	350	200	157	54	131	52
Bzw1	chr1;chr1;chr1;chr1;chr1;chr1;chr1;chr1;chr1;chr1;chr1;chr1	58393136;58394202;58397676;58399004;58400079;58400707;58401114;58401341;58402887;58403615;58404232;58405035	58393216;58394275;58397852;58399098;58400144;58400842;58401223;58401511;58403033;58403753;58404354;58406548	+;+;+;+;+;+;+;+;+;+;+;+	2833	basic leucine zipper and W2 domains 1	1.16284	0.217652	0.0680995	0.226215	5.9901	6.39076	6.06181	6.23194	5.90777	6.15407	6.41555	6.35868	6.44811	6.24877	6.17273	6.43158	2817	4479	1776	3167	2152	3205	4649	3834	4084	2590	2260	2847
Clk1	chr1;chr1;chr1;chr1;chr1;chr1;chr1;chr1;chr1;chr1;chr1;chr1;chr1;chr1;chr1;chr1;chr1;chr1;chr1;chr1;chr1;chr1;chr1;chr1;chr1;chr1;chr1;chr1;chr1;chr1;chr1;chr1;chr1;chr1;chr1;chr1	58411988;58411988;58411988;58412647;58412647;58412647;58412947;58412947;58412947;58413390;58413390;58413390;58414372;58414372;58414372;58414590;58414590;58414590;58417013;58417013;58417013;58417267;58417267;58417267;58419667;58419667;58419667;58420121;58421083;58421083;58421774;58421774;58421774;58423920;58423920;58423920	58412340;58412340;58412340;58412737;58412737;58412737;58413026;58413026;58413026;58413472;58413472;58413472;58414501;58414501;58414501;58414684;58414684;58414684;58417179;58417179;58417179;58417383;58417383;58417383;58421308;58419733;58419733;58420211;58421308;58421308;58421934;58421934;58421934;58424088;58424088;58424088	-;-;-;-;-;-;-;-;-;-;-;-;-;-;-;-;-;-;-;-;-;-;-;-;-;-;-;-;-;-;-;-;-;-;-;-	3088	CDC-like kinase 1	-1.12588	-0.171056	0.464088	0.711079	6.80182	6.89251	7.66432	7.50099	6.86861	7.07225	6.50215	6.51363	6.65581	7.21974	7.10926	7.63709	5390	6913	5879	8320	4566	6602	5381	4653	5141	5534	4715	7157
Ppil3	chr1;chr1;chr1;chr1;chr1;chr1;chr1;chr1;chr1;chr1;chr1;chr1;chr1;chr1;chr1;chr1;chr1;chr1;chr1;chr1;chr1;chr1;chr1;chr1;chr1;chr1;chr1	58430993;58430993;58430993;58433787;58434331;58434331;58434331;58438344;58438344;58438344;58438344;58440843;58440843;58440843;58440843;58442525;58442525;58442525;58442525;58444589;58444589;58444589;58444589;58444811;58445146;58445146;58445332	58431330;58431330;58431330;58434449;58434449;58434449;58434449;58438411;58438411;58438411;58438411;58440936;58440936;58440936;58440936;58442599;58442599;58442599;58442599;58444639;58444639;58444639;58444639;58445486;58445486;58445486;58445486	-;-;-;-;-;-;-;-;-;-;-;-;-;-;-;-;-;-;-;-;-;-;-;-;-;-;-	1965	peptidylprolyl isomerase (cyclophilin)-like 3	-1.01383	-0.0198181	0.913341	0.966829	3.09273	3.22963	3.77327	3.49379	3.10015	3.35429	2.8708	3.37528	3.22457	3.56807	3.31446	3.57787	262	347	252	329	213	319	276	336	303	280	216	273
Nif3l1	chr1;chr1;chr1;chr1;chr1;chr1	58447633;58450387;58452089;58455597;58457780;58461141	58448089;58450549;58452215;58455735;58457863;58462276	+;+;+;+;+;+	2106	Ngg1 interacting factor 3-like 1 (S. pombe)	-1.06453	-0.0902136	0.574441	0.783836	2.94238	2.82047	3.00034	3.04898	3.00692	3.38388	2.65679	3.02277	2.91505	3.07386	3.1179	2.90921	253	280	158	259	214	349	255	282	262	213	202	184
Orc2	chr1;chr1;chr1;chr1;chr1;chr1;chr1;chr1;chr1;chr1;chr1;chr1;chr1;chr1;chr1;chr1;chr1;chr1;chr1;chr1;chr1;chr1;chr1;chr1;chr1;chr1;chr1;chr1;chr1;chr1;chr1;chr1;chr1;chr1;chr1;chr1;chr1;chr1;chr1;chr1;chr1;chr1;chr1;chr1;chr1;chr1;chr1;chr1;chr1;chr1;chr1	58462771;58462771;58462771;58465995;58465995;58465995;58467651;58467651;58467651;58469668;58469668;58469668;58470940;58470940;58470940;58472305;58472305;58472305;58474809;58474809;58474809;58476434;58476434;58476434;58480251;58480251;58480251;58480960;58480960;58480960;58483643;58483643;58483643;58492857;58492857;58492857;58493661;58493661;58493661;58497376;58497376;58497376;58500241;58500241;585…	58464290;58464290;58464290;58466113;58466113;58466113;58467712;58467712;58467712;58469839;58469839;58469839;58471086;58471086;58471086;58472401;58472401;58472401;58474941;58474941;58474941;58476543;58476543;58476543;58480349;58480349;58480349;58481153;58481153;58481153;58483703;58483703;58483703;58492888;58492888;58492888;58493750;58493750;58493750;58497465;58497465;58497465;58500384;58500384;585…	-;-;-;-;-;-;-;-;-;-;-;-;-;-;-;-;-;-;-;-;-;-;-;-;-;-;-;-;-;-;-;-;-;-;-;-;-;-;-;-;-;-;-;-;-;-;-;-;-;-;-	3561	origin recognition complex, subunit 2	-1.00367	-0.00529158	0.972308	0.990526	2.64413	3.09243	3.19074	3.21916	2.77869	2.88964	2.83746	3.19621	3.01493	3.04842	2.74051	2.98473	348	572	305	493	309	419	489	538	475	354	263	328
Fam126b	chr1;chr1;chr1;chr1;chr1;chr1;chr1;chr1;chr1;chr1;chr1;chr1	58522806;58535390;58539559;58540134;58544667;58546107;58548639;58552150;58557272;58557977;58565857;58586212	58530259;58535549;58539646;58540250;58544762;58546222;58548719;58552329;58557373;58558057;58565954;58586333	-;-;-;-;-;-;-;-;-;-;-;-	8695	family with sequence similarity 126, member B	-1.23923	-0.309449	0.0908319	0.273644	1.61007	2.35003	2.1499	2.64373	2.11681	1.93513	1.82027	1.97124	2.04939	1.94386	1.86464	1.43221	415	835	362	808	477	528	590	562	594	402	350	273
Ndufb3	chr1;chr1;chr1	58586599;58591090;58595649	58586670;58591249;58595948	+;+;+	532	NADH dehydrogenase (ubiquinone) 1 beta subcomplex 3	-1.12195	-0.166002	0.333721	0.598506	6.08565	5.99493	6.75734	6.46543	6.70272	6.43691	6.01699	6.03239	6.10892	6.36498	6.4937	6.50402	565	639	540	699	701	732	662	574	606	527	530	562
Gm20257	chr1;chr1	58652641;58654945	58652689;58655831	+;+	936	caspase 8 pseudogene	-1.48679	-0.572199	0.0452791	0.173443	2.06487	2.24011	3.29399	2.66429	2.22098	2.32037	2.24549	1.70371	2.01079	1.64546	2.36135	1.5175	61	83	86	88	55	74	85	50	62	35	53	31
Als2cr12	chr1;chr1;chr1;chr1;chr1;chr1;chr1;chr1;chr1;chr1;chr1;chr1;chr1;chr1;chr1	58658120;58658996;58659223;58661400;58666827;58667729;58669428;58670370;58676529;58678286;58679864;58690913;58691705;58692301;58695902	58658430;58659105;58659312;58661462;58666930;58667828;58669480;58670467;58676590;58678379;58679997;58690958;58691782;58692445;58695989	-;-;-;-;-;-;-;-;-;-;-;-;-;-;-	1576	amyotrophic lateral sclerosis 2 chromosome region 12	-2.65291	-1.40758	0.0037974	0.0284765	0.474933	1.39915	1.32907	1.33787	0.599557	1.46814	-1.29697	-1.83528	-0.509165	1.08536	0.34843	-1.56531	34	78	37	59	30	69	12	7	18	40	22	6
Cflar	chr1;chr1;chr1;chr1;chr1;chr1;chr1;chr1;chr1;chr1;chr1;chr1;chr1;chr1;chr1;chr1;chr1;chr1;chr1;chr1;chr1;chr1;chr1;chr1;chr1;chr1;chr1;chr1;chr1;chr1;chr1;chr1;chr1;chr1;chr1;chr1;chr1;chr1;chr1;chr1;chr1;chr1;chr1	58711491;58711491;58713286;58713286;58713571;58726306;58726306;58726306;58726306;58729056;58729056;58729056;58730552;58731152;58731152;58731152;58731152;58731152;58732253;58732253;58732253;58732253;58732253;58735658;58735658;58735658;58735658;58740263;58740263;58740263;58740263;58740965;58740965;58740965;58740965;58752339;58752339;58752339;58752339;58753784;58753784;58753784;58753784	58711592;58711592;58713659;58713659;58713659;58726732;58726732;58726732;58726732;58729161;58729161;58729161;58730662;58731287;58731287;58731287;58731287;58731287;58732326;58732326;58732326;58733227;58732326;58735712;58735712;58735712;58735712;58740312;58740312;58740312;58740312;58741046;58741046;58741046;58741046;58752846;58752846;58752846;58752846;58759209;58759209;58759209;58759209	+;+;+;+;+;+;+;+;+;+;+;+;+;+;+;+;+;+;+;+;+;+;+;+;+;+;+;+;+;+;+;+;+;+;+;+;+;+;+;+;+;+;+	8352	CASP8 and FADD-like apoptosis regulator	-1.04361	-0.0615807	0.611176	0.808209	3.2686	3.32058	3.21559	3.22211	2.97024	3.24643	3.31981	3.1076	3.34807	2.85833	3.15579	3.04966	1259	1572	728	1159	828	1259	1603	1187	1404	728	823	805
Casp8	chr1;chr1;chr1;chr1;chr1;chr1;chr1;chr1;chr1;chr1;chr1;chr1;chr1;chr1;chr1;chr1;chr1;chr1;chr1;chr1;chr1;chr1;chr1;chr1;chr1;chr1;chr1;chr1	58795374;58802502;58802502;58803999;58823915;58823915;58823915;58827207;58827207;58827207;58828873;58828873;58828873;58829096;58829096;58829096;58831606;58831606;58831606;58833633;58833633;58833633;58844344;58844344;58844344;58846622;58846622;58846622	58795738;58802693;58802693;58804114;58824247;58824247;58824247;58827312;58827312;58827312;58829011;58829011;58829011;58829149;58829149;58829149;58831667;58831667;58831667;58833774;58833774;58833774;58844845;58844845;58844845;58847503;58847503;58847503	+;+;+;+;+;+;+;+;+;+;+;+;+;+;+;+;+;+;+;+;+;+;+;+;+;+;+;+	2893	caspase 8	1.3045	0.383494	0.00190438	0.0167735	3.81101	4.03772	4.22901	4.30613	4.11249	4.36829	4.4425	4.452	4.52828	4.64986	4.6098	4.54109	635	895	509	851	633	949	1209	1044	1102	873	781	784
Trak2	chr1;chr1;chr1;chr1;chr1;chr1;chr1;chr1;chr1;chr1;chr1;chr1;chr1;chr1;chr1;chr1	58900450;58906706;58908523;58909950;58911636;58912186;58915686;58918772;58919221;58921074;58921680;58923522;58926651;58935746;58946247;58973237	58904182;58906811;58908789;58910248;58911836;58912262;58915823;58918846;58919351;58921152;58921889;58923638;58926727;58935940;58946535;58973482	-;-;-;-;-;-;-;-;-;-;-;-;-;-;-;-	6240	trafficking protein, kinesin binding 2	1.31896	0.399401	0.0191263	0.0941925	3.35698	3.44477	2.50813	2.95206	2.98747	2.78495	3.58772	3.50119	3.55891	3.23261	3.16786	3.5453	1000	1280	333	718	626	683	1442	1165	1214	705	620	848
Stradb	chr1;chr1;chr1;chr1;chr1;chr1;chr1;chr1;chr1;chr1;chr1;chr1	58973571;58976959;58979934;58985289;58988506;58989690;58991013;58992204;58992651;58992893;58993561;58994293	58973850;58977065;58980014;58985388;58988627;58989798;58991136;58992375;58992755;58993137;58993603;58995121	+;+;+;+;+;+;+;+;+;+;+;+	2317	STE20-related kinase adaptor beta	-1.06444	-0.0900986	0.551725	0.771353	2.90368	2.69297	2.60349	2.74009	2.86242	2.81625	2.67424	2.50745	2.52553	2.70943	2.93669	2.73175	271	282	132	230	213	259	284	217	220	182	196	179
Tmem237	chr1;chr1;chr1;chr1;chr1;chr1;chr1;chr1;chr1;chr1;chr1;chr1;chr1;chr1;chr1;chr1;chr1;chr1;chr1;chr1;chr1;chr1;chr1;chr1;chr1;chr1	59100593;59100597;59105546;59105546;59106544;59106544;59107454;59107454;59108038;59108038;59108675;59108675;59109039;59109039;59109988;59109988;59114081;59114081;59115873;59115873;59117331;59117331;59117975;59117975;59119703;59119952	59101198;59101198;59105667;59105667;59106634;59106634;59107527;59107527;59108229;59108229;59108798;59108798;59109196;59109196;59110105;59110105;59114218;59114218;59115929;59115929;59117341;59117341;59118006;59118006;59119806;59120096	-;-;-;-;-;-;-;-;-;-;-;-;-;-;-;-;-;-;-;-;-;-;-;-;-;-	1972	transmembrane protein 237	1.07571	0.105288	0.663661	0.839789	1.36139	1.5302	0.884237	1.63744	0.950331	0.91983	1.60505	1.4889	0.958686	1.193	1.60172	1.18491	79	107	34	91	48	59	115	91	63	54	66	52
Als2	chr1;chr1;chr1;chr1;chr1;chr1;chr1;chr1;chr1;chr1;chr1;chr1;chr1;chr1;chr1;chr1;chr1;chr1;chr1;chr1;chr1;chr1;chr1;chr1;chr1;chr1;chr1;chr1;chr1;chr1;chr1;chr1;chr1;chr1;chr1;chr1;chr1;chr1;chr1;chr1;chr1;chr1;chr1;chr1;chr1;chr1;chr1;chr1;chr1;chr1;chr1;chr1;chr1;chr1;chr1;chr1;chr1;chr1;chr1;chr1;chr1;chr1;chr1;chr1;chr1;chr1;chr1;chr1;chr1;chr1;chr1;chr1;chr1;chr1;chr1;chr1;chr1;chr1;chr1;chr1…	59162756;59162756;59167183;59167183;59167463;59167463;59168151;59168151;59168389;59168389;59169837;59169837;59170437;59170437;59173156;59173156;59174924;59174924;59178532;59178532;59179060;59179060;59180106;59180106;59180549;59180549;59183164;59183164;59183781;59183781;59185213;59185213;59185397;59185397;59186012;59186012;59186456;59186456;59187321;59187321;59187735;59187735;59191623;59191889;591…	59164215;59164215;59167279;59167279;59167612;59167612;59168212;59168212;59168434;59168434;59170013;59170013;59170559;59170559;59173313;59173313;59175041;59175041;59178699;59178699;59179193;59179193;59180183;59180183;59180660;59180660;59183328;59183328;59183879;59183879;59185278;59185278;59185599;59185599;59186078;59186078;59186526;59186526;59187449;59187449;59187866;59187866;59192051;59192051;591…	-;-;-;-;-;-;-;-;-;-;-;-;-;-;-;-;-;-;-;-;-;-;-;-;-;-;-;-;-;-;-;-;-;-;-;-;-;-;-;-;-;-;-;-;-;-;-;-;-;-;-;-;-;-;-;-;-;-;-;-;-;-;-;-;-;-;-;-;-;-;-;-;-;-;-;-;-;-;-;-;-	7024	alsin Rho guanine nucleotide exchange factor	1.01874	0.02678	0.907561	0.96414	1.74468	1.90977	0.94782	1.32228	1.05928	1.21064	1.85154	1.50278	1.76902	1.11729	1.1897	0.951898	368	497	127	261	185	258	487	328	395	183	177	158
Fzd7	chr1	59482147	59486955	+	4809	frizzled class receptor 7	2.0664	1.04712	0.0133217	0.0725927	3.43065	4.33222	1.55002	2.60523	3.1232	2.51021	4.69233	4.8762	4.57475	3.41612	3.62946	3.35574	811	1825	132	435	530	435	2390	2329	1892	617	658	573
Gm973	chr1;chr1;chr1;chr1;chr1;chr1;chr1;chr1;chr1;chr1;chr1;chr1;chr1;chr1;chr1;chr1;chr1;chr1;chr1;chr1	59516264;59526711;59541314;59544574;59549912;59551134;59552420;59556156;59558086;59562643;59566594;59582396;59607733;59625087;59627457;59628170;59629995;59632214;59633147;59633994	59516518;59526977;59541473;59544729;59550039;59551296;59552562;59556324;59558226;59562810;59566704;59582475;59607805;59625177;59627607;59628284;59630326;59632416;59633319;59634509	+;+;+;+;+;+;+;+;+;+;+;+;+;+;+;+;+;+;+;+	3595	predicted gene 973	-6.03419	-2.59316	5.35829e-13	1.11246e-10	2.23768	2.92176	2.78259	2.91838	3.14792	2.91998	0.287075	1.41665	-0.00184404	-1.02727	-0.496026	0.0455642	265	513	232	404	403	432	84	158	59	21	28	43
Sumo1	chr1;chr1;chr1;chr1;chr1	59639434;59642418;59644517;59655458;59670680	59640268;59642489;59644594;59655532;59670834	-;-;-;-;-	1215	small ubiquitin-like modifier 1	-1.01054	-0.0151313	0.938878	0.977917	5.8964	6.26797	6.70679	6.90328	6.56951	6.21633	5.87443	6.33289	6.28858	6.77173	6.59638	6.66063	1132	1764	1191	2163	1460	1435	1370	1615	1568	1596	1300	1431
Nop58	chr1;chr1;chr1;chr1;chr1;chr1;chr1;chr1;chr1;chr1;chr1;chr1;chr1;chr1;chr1	59685006;59690486;59692337;59695978;59698323;59700885;59702813;59704063;59704624;59705593;59706633;59707003;59709003;59710495;59711271	59685226;59690562;59692389;59696099;59698459;59700949;59702947;59704208;59704750;59705756;59706767;59707064;59709136;59710652;59711510	+;+;+;+;+;+;+;+;+;+;+;+;+;+;+	1976	NOP58 ribonucleoprotein	1.1191	0.162334	0.381871	0.642703	5.347	5.47172	6.23736	6.03275	5.93543	5.87564	5.62157	5.912	5.80273	6.24762	5.9135	6.41793	1258	1652	1399	1924	1530	1843	1870	1962	1821	1805	1317	1967
Bmpr2	chr1;chr1;chr1;chr1;chr1;chr1;chr1;chr1;chr1;chr1;chr1;chr1;chr1	59764279;59813588;59815241;59841431;59842743;59845478;59847058;59851178;59852294;59859173;59863781;59867336;59870235	59764728;59813758;59815411;59841541;59842834;59845708;59847172;59851338;59852441;59859309;59863953;59868615;59878081	+;+;+;+;+;+;+;+;+;+;+;+;+	11087	bone morphogenetic protein receptor, type II (serine/threonine kinase)	-1.07527	-0.104703	0.492899	0.733193	4.38622	4.76168	4.45182	4.87323	4.33082	4.42898	4.61282	4.51071	4.77012	4.24478	4.11405	4.33552	3627	5667	2277	4833	2823	3794	5215	4168	4995	2527	2123	2606
Fam117b	chr1;chr1;chr1;chr1;chr1;chr1;chr1;chr1	59913006;59949053;59952935;59958322;59968954;59970486;59974883;59981409	59913752;59949204;59953024;59958435;59969097;59970711;59975003;59985348	+;+;+;+;+;+;+;+	5534	family with sequence similarity 117, member B	1.00666	0.00957852	0.937296	0.977238	3.05642	3.13384	2.74902	3.10097	2.98448	2.94757	3.11433	3.09765	3.15386	2.82415	2.95687	2.88568	720	915	349	706	554	678	921	781	813	471	475	476
Wdr12	chr1;chr1;chr1;chr1;chr1;chr1;chr1;chr1;chr1;chr1;chr1;chr1;chr1;chr1;chr1;chr1;chr1;chr1;chr1;chr1;chr1;chr1;chr1;chr1;chr1;chr1;chr1;chr1;chr1;chr1;chr1;chr1;chr1;chr1;chr1;chr1;chr1;chr1;chr1;chr1;chr1	60076868;60076868;60076868;60080519;60080519;60080519;60082037;60082037;60082037;60082291;60082291;60082291;60082509;60082509;60082509;60083755;60083755;60083755;60085711;60085711;60085711;60087046;60087046;60087046;60088041;60088041;60088041;60089252;60089252;60089252;60091020;60091020;60091020;60094432;60094432;60094432;60097507;60097507;60097507;60098045;60098143	60078241;60078241;60078241;60080591;60080591;60080591;60082169;60082169;60082169;60082396;60082396;60082396;60082649;60082649;60082649;60083840;60083840;60083840;60085756;60085756;60085756;60087200;60087200;60087200;60088156;60088156;60088156;60089358;60089358;60089358;60091114;60091114;60091114;60094526;60094526;60094526;60097727;60097727;60097907;60098134;60098500	-;-;-;-;-;-;-;-;-;-;-;-;-;-;-;-;-;-;-;-;-;-;-;-;-;-;-;-;-;-;-;-;-;-;-;-;-;-;-;-;-	3376	WD repeat domain 12	1.33487	0.416699	0.0108467	0.0623804	1.88636	2.11893	1.8989	2.27032	2.06875	1.87891	2.40741	2.64093	2.17243	2.30947	2.3714	2.7044	195	276	118	242	179	197	344	347	251	201	193	256
Carf	chr1;chr1;chr1;chr1;chr1;chr1;chr1;chr1;chr1;chr1;chr1;chr1;chr1;chr1;chr1;chr1;chr1;chr1;chr1;chr1;chr1;chr1;chr1;chr1;chr1;chr1;chr1;chr1;chr1;chr1;chr1;chr1;chr1;chr1;chr1;chr1;chr1;chr1;chr1;chr1;chr1;chr1;chr1;chr1;chr1;chr1;chr1;chr1;chr1;chr1;chr1;chr1;chr1;chr1;chr1;chr1;chr1;chr1;chr1;chr1	60098247;60098247;60102627;60105311;60105311;60108083;60108083;60108083;60108083;60109222;60109327;60109327;60109327;60124851;60124851;60124851;60124851;60125079;60125920;60125920;60125920;60125920;60127989;60127989;60127989;60127989;60131844;60131844;60131844;60131844;60136264;60136264;60136264;60139200;60139200;60139200;60141335;60141335;60141335;60141335;60143994;60143994;60143994;60143994;601…	60098307;60098307;60102784;60105427;60105434;60108200;60108200;60108200;60108200;60109449;60109449;60109449;60109449;60124911;60124911;60124911;60124911;60125145;60126034;60126034;60126034;60126034;60128073;60128073;60128073;60128073;60132033;60132033;60132033;60132033;60136384;60136384;60136384;60139343;60139343;60139343;60141568;60141568;60141568;60141568;60144156;60144156;60144156;60144156;601…	+;+;+;+;+;+;+;+;+;+;+;+;+;+;+;+;+;+;+;+;+;+;+;+;+;+;+;+;+;+;+;+;+;+;+;+;+;+;+;+;+;+;+;+;+;+;+;+;+;+;+;+;+;+;+;+;+;+;+;+	5789	calcium response factor	-1.05811	-0.0814839	0.638126	0.825299	1.3273	1.60281	1.32546	1.83523	1.29878	1.48402	1.55195	1.47435	1.62232	1.42743	1.29589	1.00422	227	331	136	307	180	257	326	265	294	187	157	135
Nbeal1	chr1;chr1;chr1;chr1;chr1;chr1;chr1;chr1;chr1;chr1;chr1;chr1;chr1;chr1;chr1;chr1;chr1;chr1;chr1;chr1;chr1;chr1;chr1;chr1;chr1;chr1;chr1;chr1;chr1;chr1;chr1;chr1;chr1;chr1;chr1;chr1;chr1;chr1;chr1;chr1;chr1;chr1;chr1;chr1;chr1;chr1;chr1;chr1;chr1;chr1;chr1;chr1;chr1;chr1;chr1	60180599;60181463;60194504;60195015;60200105;60200864;60206334;60217196;60222067;60224625;60230602;60234797;60234981;60236371;60237097;60238572;60242539;60244794;60247616;60248363;60251035;60251304;60253352;60254894;60257430;60258650;60260233;60261410;60264279;60264882;60267759;60268383;60270272;60272133;60277125;60277913;60278667;60279699;60281247;60281825;60283983;60287311;60289915;60291834;602…	60180685;60181754;60194595;60195176;60200186;60200991;60206416;60217281;60222373;60224731;60230685;60234895;60235561;60236503;60237216;60238875;60242624;60244883;60247784;60248496;60251194;60251406;60253508;60255052;60257589;60258738;60260793;60261585;60264432;60265010;60268064;60268532;60270429;60272257;60277251;60278061;60278800;60279800;60281342;60281949;60284123;60287441;60290024;60291951;602…	+;+;+;+;+;+;+;+;+;+;+;+;+;+;+;+;+;+;+;+;+;+;+;+;+;+;+;+;+;+;+;+;+;+;+;+;+;+;+;+;+;+;+;+;+;+;+;+;+;+;+;+;+;+;+	12108	neurobeachin like 1	1.11744	0.160194	0.496888	0.736189	0.430341	0.770963	0.430616	0.56944	-0.245733	0.208477	0.610206	0.890869	1.06847	0.120032	0.0764432	0.237473	255	389	153	267	129	222	355	370	419	158	141	166
Cyp20a1	chr1;chr1;chr1;chr1;chr1;chr1;chr1;chr1;chr1;chr1;chr1;chr1;chr1	60343372;60352121;60352909;60354514;60363190;60366649;60371221;60372590;60376067;60379374;60382404;60386905;60387139	60343457;60352170;60353075;60354656;60363357;60366727;60371336;60372644;60376187;60379485;60382468;60386994;60387387	+;+;+;+;+;+;+;+;+;+;+;+;+	1501	cytochrome P450, family 20, subfamily a, polypeptide 1	-1.11424	-0.156059	0.674536	0.845891	2.74352	2.67255	1.04967	2.01528	1.48641	1.76896	2.49195	2.43949	2.12733	1.35637	1.59625	0.836153	157	180	29	90	53	81	162	134	108	46	50	31
Abi2	chr1;chr1;chr1;chr1;chr1;chr1;chr1;chr1;chr1;chr1;chr1;chr1;chr1;chr1;chr1;chr1;chr1;chr1;chr1;chr1;chr1;chr1;chr1;chr1;chr1;chr1;chr1;chr1;chr1;chr1;chr1;chr1	60409619;60409619;60409619;60434243;60434243;60434243;60437056;60437056;60437056;60438942;60438942;60443985;60443985;60443985;60447260;60447260;60447260;60448078;60448078;60448078;60450071;60450170;60453604;60453604;60453604;60470666;60470666;60470666;60476740;60476740;60476740;60478003	60409919;60409919;60409919;60434410;60434410;60434410;60437232;60437232;60437232;60438959;60438959;60444082;60444082;60444082;60447406;60447406;60447406;60448202;60448202;60448202;60450253;60450253;60453762;60453762;60453762;60470839;60470839;60470839;60481163;60481163;60476832;60481163	+;+;+;+;+;+;+;+;+;+;+;+;+;+;+;+;+;+;+;+;+;+;+;+;+;+;+;+;+;+;+;+	5974	abl-interactor 2	-1.33355	-0.415272	0.0137249	0.0741779	1.86842	2.11997	1.74672	1.86309	1.55563	1.75012	1.31287	1.641	1.38869	1.33505	1.01148	1.68853	341	489	188	323	222	319	285	307	258	181	133	224
Raph1	chr1;chr1;chr1;chr1;chr1;chr1;chr1;chr1;chr1;chr1;chr1;chr1;chr1;chr1	60483185;60493538;60495415;60496225;60498424;60499480;60500555;60501756;60502825;60503518;60525592;60527384;60533287;60566565	60490321;60493680;60495535;60496323;60498534;60499623;60500620;60501877;60502984;60503595;60526100;60527489;60533406;60566765	-;-;-;-;-;-;-;-;-;-;-;-;-;-	9117	Ras association (RalGDS/AF-6) and pleckstrin homology domains 1	-1.07673	-0.106663	0.357636	0.622234	3.21804	3.23039	3.06719	3.25125	2.95925	2.93311	3.15415	3.04765	2.99877	2.95026	2.77513	3.09689	1327	1612	717	1291	897	1106	1560	1243	1203	847	690	908
Cd28	chr1;chr1;chr1;chr1	60746388;60762979;60765277;60769657	60746528;60763335;60765392;60773359	+;+;+;+	4317	CD28 antigen	2.45527	1.29588	0.013273	0.0724902	-3.0299	-1.33145	-7.97004	-2.95932	-4.62236	-2.60499	-1.11451	-1.097	-1.61417	-1.77111	-1.85578	-1.54707	8	32	0	8	2	11	38	33	23	15	13	17
Ctla4	chr1;chr1;chr1;chr1;chr1;chr1;chr1	60909025;60909025;60912423;60912423;60913219;60914613;60914613	60909279;60909279;60912770;60912770;60913328;60915832;60915832	+;+;+;+;+;+;+	1933	cytotoxic T-lymphocyte-associated protein 4	-2.13037	-1.0911	0.00909155	0.0549844	1.81309	1.46171	2.82057	2.46961	2.09111	2.4454	0.493828	0.0181729	0.262409	0.927613	1.34196	2.44085	106	100	128	159	104	167	52	32	38	44	54	122
Icos	chr1;chr1;chr1;chr1;chr1	60977914;60993702;60994610;60995524;60997701	60978016;60994040;60994716;60995608;61000321	+;+;+;+;+	3255	inducible T cell co-stimulator	3.00015	1.58504	6.42412e-05	0.00109067	-0.798985	0.459244	-1.3288	-1.12128	-0.766163	-2.07501	0.561161	1.13972	0.928353	0.175797	0.878726	1.28263	29	84	12	22	24	12	92	118	102	44	66	92
Pard3b	chr1;chr1;chr1;chr1;chr1;chr1;chr1;chr1;chr1;chr1;chr1;chr1;chr1;chr1;chr1;chr1;chr1;chr1;chr1;chr1;chr1;chr1;chr1	61638824;61767948;62010307;62076385;62144847;62153933;62159435;62161110;62164080;62166354;62198577;62211534;62216423;62230179;62238837;62275883;62343934;62344870;62440011;62479499;62532645;62587737;62637566	61639362;61768049;62010478;62076494;62144935;62154019;62159560;62161468;62164219;62166482;62198762;62211704;62216555;62230278;62238952;62275927;62344140;62345107;62440121;62479795;62532780;62587816;62642284	+;+;+;+;+;+;+;+;+;+;+;+;+;+;+;+;+;+;+;+;+;+;+	8392	par-3 family cell polarity regulator beta	-2.08843	-1.06242	4.32146e-06	0.00011761	1.76511	1.86073	2.08498	1.05447	1.87762	0.953914	0.532295	0.813752	0.411344	0.914663	0.194329	0.591205	446	574	334	259	390	258	233	243	184	190	106	147
Nrp2	chr1;chr1;chr1;chr1;chr1;chr1;chr1;chr1;chr1;chr1;chr1;chr1;chr1;chr1;chr1;chr1;chr1;chr1;chr1;chr1;chr1;chr1;chr1;chr1;chr1;chr1;chr1;chr1;chr1;chr1;chr1;chr1;chr1;chr1;chr1;chr1;chr1;chr1;chr1;chr1;chr1;chr1;chr1;chr1;chr1;chr1;chr1;chr1;chr1;chr1;chr1;chr1;chr1;chr1;chr1;chr1;chr1;chr1;chr1;chr1;chr1;chr1;chr1;chr1;chr1;chr1;chr1;chr1;chr1;chr1;chr1;chr1;chr1;chr1;chr1;chr1;chr1;chr1;chr1;chr1…	62703317;62703317;62703317;62703317;62703317;62703317;62718930;62718930;62718930;62718930;62718930;62718930;62738289;62738289;62738289;62738289;62738289;62738289;62744175;62744175;62744175;62744175;62744175;62744175;62745358;62745358;62745358;62745358;62745358;62745358;62747158;62747158;62747158;62747158;62747158;62747158;62749133;62749133;62749133;62749133;62749133;62749133;62760775;62760775;627…	62704277;62704277;62704277;62704277;62704277;62704277;62719107;62719107;62719107;62719107;62719107;62719107;62738470;62738470;62738470;62738470;62738470;62738470;62744405;62744405;62744405;62744405;62744405;62744405;62745513;62745513;62745513;62745513;62745513;62745513;62747327;62747327;62747327;62747327;62747327;62747327;62749288;62749288;62749288;62749288;62749288;62749288;62760919;62760919;627…	+;+;+;+;+;+;+;+;+;+;+;+;+;+;+;+;+;+;+;+;+;+;+;+;+;+;+;+;+;+;+;+;+;+;+;+;+;+;+;+;+;+;+;+;+;+;+;+;+;+;+;+;+;+;+;+;+;+;+;+;+;+;+;+;+;+;+;+;+;+;+;+;+;+;+;+;+;+;+;+;+;+;+;+;+;+;+;+;+;+;+;+;+;+;+;+;+;+	8122	neuropilin 2	1.32982	0.411228	0.416449	0.673211	2.01409	2.96296	-0.0203176	0.714636	1.32351	0.822958	2.44682	3.13813	2.16704	0.93118	1.08986	1.09639	513	1193	75	198	257	228	851	1179	602	186	191	202
Ino80d	chr1;chr1;chr1;chr1;chr1;chr1;chr1;chr1;chr1;chr1;chr1;chr1;chr1;chr1;chr1;chr1;chr1;chr1;chr1;chr1;chr1;chr1;chr1;chr1	63047801;63047801;63061040;63061040;63062036;63062036;63065704;63065704;63068184;63068184;63074322;63074322;63078953;63078953;63085668;63085668;63093285;63093285;63093640;63093640;63105656;63105656;63114211;63114211	63059145;63059145;63061197;63061197;63062253;63062253;63065837;63065837;63068293;63068293;63074546;63074546;63079061;63079061;63086398;63086398;63093440;63093531;63093730;63093730;63105759;63105759;63114267;63114267	-;-;-;-;-;-;-;-;-;-;-;-;-;-;-;-;-;-;-;-;-;-;-;-	13529	INO80 complex subunit D	-1.01401	-0.0200768	0.885557	0.955388	2.63332	3.05815	2.55302	3.1272	2.56524	3.09161	2.86609	2.76271	2.96583	2.81944	2.74523	2.87827	1313	2123	745	1758	1013	1832	1896	1514	1745	1148	1003	1158
Ino80dos	chr1;chr1;chr1;chr1;chr1;chr1;chr1;chr1	63114471;63114740;63144119;63144119;63156220;63156220;63156958;63156958	63114544;63114960;63144185;63144185;63156321;63156321;63158295;63158295	+;+;+;+;+;+;+;+	1802	INO80 complex subunit D, opposite strand	1.00506	0.00728857	0.976058	0.991811	0.71474	0.595997	0.834635	0.75569	0.145269	0.69269	0.45019	0.438804	0.840609	0.892027	0.218691	0.901781	46	51	30	45	25	46	47	40	53	40	23	39
Ndufs1	chr1;chr1;chr1;chr1;chr1;chr1;chr1;chr1;chr1;chr1;chr1;chr1;chr1;chr1;chr1;chr1;chr1;chr1;chr1;chr1;chr1;chr1;chr1;chr1;chr1;chr1;chr1;chr1;chr1;chr1;chr1;chr1;chr1;chr1;chr1;chr1;chr1;chr1;chr1;chr1;chr1;chr1;chr1;chr1;chr1;chr1;chr1;chr1;chr1;chr1;chr1;chr1;chr1;chr1;chr1;chr1;chr1;chr1;chr1;chr1;chr1;chr1;chr1;chr1;chr1;chr1;chr1;chr1;chr1;chr1;chr1;chr1;chr1;chr1;chr1;chr1;chr1;chr1	63143592;63143592;63143592;63143592;63147120;63147120;63147120;63147120;63147290;63147290;63147290;63147290;63148396;63148396;63148396;63148396;63149957;63149957;63149957;63149957;63151551;63151551;63151551;63151551;63152775;63152775;63152775;63152775;63156204;63156204;63156204;63156204;63157132;63157132;63157132;63157132;63159750;63159750;63159750;63159750;63160880;63160880;63160880;63160880;631…	63143922;63143922;63143922;63143922;63147192;63147192;63147192;63147192;63147424;63147424;63147424;63147424;63148571;63148571;63148571;63148571;63150111;63150111;63150111;63150111;63151711;63151711;63151711;63151711;63152904;63152904;63152904;63152904;63156332;63156332;63156332;63156332;63157277;63157277;63157277;63157277;63159864;63159864;63159864;63159864;63161014;63161014;63161014;63161014;631…	-;-;-;-;-;-;-;-;-;-;-;-;-;-;-;-;-;-;-;-;-;-;-;-;-;-;-;-;-;-;-;-;-;-;-;-;-;-;-;-;-;-;-;-;-;-;-;-;-;-;-;-;-;-;-;-;-;-;-;-;-;-;-;-;-;-;-;-;-;-;-;-;-;-;-;-;-;-	2927	NADH dehydrogenase (ubiquinone) Fe-S protein 1	-1.00604	-0.00868452	0.934854	0.976373	4.7512	4.82408	5.1	4.93223	5.06777	4.84691	4.89588	4.96171	4.96001	4.91975	4.81502	4.93734	1233	1562	942	1329	1242	1338	1675	1504	1504	1065	911	1044
Eef1b2	chr1;chr1;chr1;chr1;chr1;chr1	63176831;63177754;63178439;63178832;63179248;63179458	63177291;63177876;63178565;63178898;63179373;63180486	+;+;+;+;+;+	1933	eukaryotic translation elongation factor 1 beta 2	1.16666	0.222383	0.253092	0.510857	7.9796	7.43072	8.55117	8.03423	8.31732	8.05356	7.89396	8.23188	8.05124	8.58589	8.46333	8.57083	7633	6284	6805	7537	7802	8159	8839	9584	8466	8930	7545	8558
Snora41	chr1	63179023	63179135	+	113	small nucleolar RNA, H/ACA box 41	1.03509	0.0497519	0.886639	0.955683	2.39043	3.32406	3.39567	3.27376	2.97183	2.77326	2.38288	2.72058	2.93653	3.74428	3.60353	2.95475	9	21	11	16	11	12	11	12	14	18	15	10
Gpr1	chr1;chr1;chr1	63182571;63209754;63214164	63184104;63209899;63214281	-;-;-	1798	G protein-coupled receptor 1	-1.79462	-0.843677	0.0996088	0.290336	-0.0987303	1.11385	-0.881201	-0.265015	-1.15488	-2.18694	-0.765708	-1.15851	-0.480106	-1.80024	-1.93771	-0.778948	26	73	9	22	10	6	20	13	21	6	5	12
Adam23	chr1;chr1;chr1;chr1;chr1;chr1;chr1;chr1;chr1;chr1;chr1;chr1;chr1;chr1;chr1;chr1;chr1;chr1;chr1;chr1;chr1;chr1;chr1;chr1;chr1;chr1;chr1;chr1;chr1;chr1;chr1;chr1;chr1;chr1;chr1;chr1;chr1;chr1;chr1;chr1;chr1;chr1;chr1;chr1;chr1;chr1;chr1;chr1;chr1;chr1	63445904;63445904;63447728;63447728;63477679;63477679;63515577;63515577;63528758;63528758;63530235;63530235;63534286;63534286;63535135;63535135;63536919;63536919;63543119;63543119;63545431;63545431;63546416;63546416;63547727;63547727;63549747;63549747;63551761;63551761;63555155;63555155;63555814;63555814;63557408;63557408;63563409;63563409;63564145;63564145;63566602;63566602;63567849;63567849;635…	63446412;63446412;63447948;63447948;63477755;63477755;63515640;63515640;63528840;63528840;63530298;63530298;63534358;63534358;63535208;63535208;63536984;63536984;63543190;63543190;63545594;63545594;63546500;63546500;63547817;63547817;63549795;63549795;63551860;63551860;63555226;63555226;63555903;63555903;63557488;63557488;63563459;63563459;63564208;63564208;63566707;63566707;63567968;63567968;635…	+;+;+;+;+;+;+;+;+;+;+;+;+;+;+;+;+;+;+;+;+;+;+;+;+;+;+;+;+;+;+;+;+;+;+;+;+;+;+;+;+;+;+;+;+;+;+;+;+;+	6877	a disintegrin and metallopeptidase domain 23	1.07975	0.110702	0.780406	0.901346	1.16507	2.49266	0.276202	1.20156	0.340929	0.0520607	1.5729	1.76801	1.3189	0.527797	1.32992	0.973263	241	729	78	235	110	113	393	386	283	119	191	157
Fastkd2	chr1;chr1;chr1;chr1;chr1;chr1;chr1;chr1;chr1;chr1;chr1;chr1	63730625;63731400;63734732;63735463;63735845;63737779;63739182;63745842;63747958;63749686;63751264;63752297	63730691;63732221;63734835;63735571;63735968;63737918;63739354;63746005;63748170;63749770;63751378;63753385	+;+;+;+;+;+;+;+;+;+;+;+	3205	FAST kinase domains 2	-1.15556	-0.208586	0.237602	0.49175	2.10871	2.72872	2.86512	2.69291	2.40782	2.39202	2.22132	2.12321	2.41013	2.56613	2.18513	2.50754	216	400	219	308	215	267	287	230	281	228	161	212
Klf7	chr1;chr1;chr1;chr1	64035671;64042314;64078707;64120900	64035764;64042437;64079334;64121389	-;-;-;-	1336	Kruppel-like factor 7 (ubiquitous)	1.6568	0.728397	0.000977452	0.00991991	2.14221	2.50924	2.21367	2.08404	1.65441	1.64261	2.7378	2.72108	2.81542	2.52114	3.09437	2.87609	92	143	58	84	53	66	171	145	155	92	126	114
Creb1	chr1;chr1;chr1;chr1;chr1;chr1;chr1;chr1;chr1;chr1;chr1;chr1;chr1;chr1;chr1;chr1;chr1;chr1;chr1;chr1;chr1;chr1;chr1;chr1	64532804;64532804;64532804;64550849;64550849;64558503;64558503;64558503;64559727;64566217;64566217;64566217;64570134;64570134;64570134;64574073;64574073;64574073;64576179;64576179;64576179;64597234;64597234;64597234	64533020;64533020;64533020;64550970;64550970;64558649;64558649;64558649;64559768;64566317;64566317;64566317;64570276;64570276;64570276;64574255;64574255;64574255;64576329;64576329;64576329;64604548;64604548;64604548	+;+;+;+;+;+;+;+;+;+;+;+;+;+;+;+;+;+;+;+;+;+;+;+	8421	cAMP responsive element binding protein 1	-1.11596	-0.15829	0.195542	0.439502	3.43639	3.80529	3.65873	3.89719	3.53972	3.58299	3.27977	3.48895	3.5804	3.53696	3.40603	3.6977	1426	2218	998	1866	1239	1603	1572	1559	1663	1175	987	1272
Mettl21a	chr1;chr1;chr1	64606480;64615098;64616273	64608137;64615209;64617168	-;-;-	2666	methyltransferase like 21A	-1.18569	-0.245725	0.159472	0.38847	2.227	2.13936	2.26375	2.43376	2.33506	1.98156	1.94487	1.62144	2.09666	2.20904	2.05114	1.96516	195	221	120	214	170	167	197	135	188	148	122	121
2810408I11Rik	chr1;chr1	64679869;64690464	64680385;64690659	-;-	713	RIKEN cDNA 2810408I11 gene	1.28043	0.356627	0.364982	0.628321	-0.617791	-1.08702	1.08153	-0.361265	0.550937	-0.288681	0.568711	0.469674	0.553985	0.103009	0.369999	-0.205303	7	6	14	8	13	9	20	16	17	9	10	7
Ccnyl1	chr1;chr1;chr1;chr1;chr1;chr1;chr1;chr1;chr1;chr1	64691345;64700969;64702346;64708378;64711418;64713111;64714569;64718131;64721627;64723523	64691400;64701043;64702380;64708478;64711453;64713162;64714688;64718297;64721789;64725642	+;+;+;+;+;+;+;+;+;+	2925	cyclin Y-like 1	1.52427	0.608121	0.00686878	0.0448043	1.78101	1.7879	1.39432	1.28821	0.964342	0.841523	2.05904	2.19105	2.06637	1.63474	1.90553	2.06193	157	190	72	106	72	83	234	220	202	109	121	142
Fzd5	chr1;chr1;chr1;chr1	64730558;64730558;64737133;64737240	64736853;64736853;64737750;64737750	-;-;-;-	6914	frizzled class receptor 5	-1.18346	-0.243014	0.148073	0.371922	1.79077	2.0033	1.57374	1.62977	1.69474	1.89404	1.59779	1.97502	1.30605	1.20925	1.52592	1.43194	374	522	193	318	283	408	402	448	282	192	220	217
Plekhm3	chr1;chr1;chr1;chr1;chr1;chr1;chr1;chr1	64789121;64819936;64861187;64883129;64892752;64921550;64937697;64956695	64795214;64820093;64861250;64883322;64892897;64922482;64938539;64956824	-;-;-;-;-;-;-;-	8562	pleckstrin homology domain containing, family M, member 3	1.0259	0.0368889	0.876384	0.951019	2.03315	2.20973	1.01293	1.61927	1.19601	1.59968	1.98437	1.89528	2.01469	1.29277	1.68845	1.16928	548	746	162	391	248	412	651	525	571	252	305	224
D630023F18Rik	chr1;chr1;chr1;chr1;chr1;chr1;chr1;chr1;chr1;chr1;chr1;chr1;chr1;chr1;chr1;chr1;chr1;chr1;chr1;chr1;chr1;chr1;chr1;chr1	65105285;65107313;65107313;65109462;65109462;65109462;65109877;65109877;65109877;65116681;65116681;65116681;65117122;65117122;65117122;65119539;65119539;65119539;65121339;65121357;65121357;65123053;65123053;65123053	65105750;65108805;65108805;65109576;65109576;65109576;65109964;65109964;65109964;65116752;65116752;65116752;65117209;65117209;65117209;65119621;65119621;65119621;65121438;65121438;65121438;65123214;65123214;65123214	-;-;-;-;-;-;-;-;-;-;-;-;-;-;-;-;-;-;-;-;-;-;-;-	2667	RIKEN cDNA D630023F18 gene	-1.20766	-0.272218	0.544942	0.767928	-2.17039	-2.02775	-1.04136	-2.45078	-3.92755	-1.56977	-2.62165	-1.62263	-1.729	-2.93017	-2.50654	-2.88609	9	12	12	7	2	14	8	14	13	4	5	4
Idh1	chr1;chr1;chr1;chr1;chr1;chr1;chr1;chr1;chr1;chr1;chr1;chr1;chr1;chr1;chr1;chr1;chr1;chr1	65158616;65158616;65161050;65161050;65161800;65161800;65165100;65165100;65166107;65166107;65168499;65168499;65170959;65170959;65175231;65175231;65178990;65186305	65159555;65159555;65161212;65161212;65161940;65161940;65165251;65165251;65166284;65166284;65168604;65168604;65171250;65171250;65175368;65175368;65179142;65186479	-;-;-;-;-;-;-;-;-;-;-;-;-;-;-;-;-;-	2438	isocitrate dehydrogenase 1 (NADP+), soluble	-1.23636	-0.306096	0.325801	0.590824	4.63581	5.80437	4.36091	4.24426	4.29649	4.23874	4.7615	5.0845	4.35762	3.97269	4.02912	3.89125	948	2567	470	687	606	731	1271	1364	825	460	440	421
Pikfyve	chr1;chr1;chr1;chr1;chr1;chr1;chr1;chr1;chr1;chr1;chr1;chr1;chr1;chr1;chr1;chr1;chr1;chr1;chr1;chr1;chr1;chr1;chr1;chr1;chr1;chr1;chr1;chr1;chr1;chr1;chr1;chr1;chr1;chr1;chr1;chr1;chr1;chr1;chr1;chr1;chr1;chr1	65186685;65190319;65192145;65192534;65195656;65196612;65202716;65205589;65215934;65219754;65222270;65223505;65230794;65233730;65234254;65235010;65238435;65244396;65245710;65246062;65250186;65251605;65252412;65253352;65255042;65255522;65255939;65256548;65257909;65258783;65259999;65262880;65264347;65265249;65265762;65267826;65268698;65269873;65271268;65272447;65273033;65273643	65186833;65190499;65192294;65192566;65195774;65196783;65202923;65205678;65216072;65219911;65222381;65223652;65230853;65233859;65234434;65235084;65238542;65244536;65245836;65247218;65250286;65251676;65252583;65253530;65255155;65255630;65256093;65256638;65257969;65258920;65260119;65262975;65264430;65265346;65265926;65267885;65268874;65269976;65271396;65272708;65273107;65278696	+;+;+;+;+;+;+;+;+;+;+;+;+;+;+;+;+;+;+;+;+;+;+;+;+;+;+;+;+;+;+;+;+;+;+;+;+;+;+;+;+;+	11255	phosphoinositide kinase, FYVE type zinc finger containing	-1.20111	-0.264367	0.0446329	0.1716	2.26654	2.43307	2.17543	2.53498	1.94197	2.18882	1.90317	2.05676	2.19896	2.01306	1.98926	1.84628	847	1145	477	970	547	815	809	772	853	546	494	471
Map2	chr1;chr1;chr1;chr1;chr1;chr1;chr1;chr1;chr1;chr1;chr1;chr1;chr1;chr1;chr1;chr1;chr1;chr1;chr1;chr1;chr1;chr1;chr1;chr1;chr1;chr1;chr1;chr1;chr1	66175329;66175329;66193119;66193119;66251662;66251662;66322404;66322404;66362203;66362203;66380489;66380489;66399389;66399389;66401444;66401444;66420135;66420135;66421646;66421646;66425197;66425197;66431527;66433514;66433514;66438254;66438254;66438792;66438792	66175495;66175495;66193181;66193181;66251712;66251712;66322468;66322468;66362280;66362280;66380773;66380773;66399502;66399502;66401521;66401521;66420196;66420196;66421790;66421790;66425528;66425528;66431619;66433595;66433595;66438366;66438366;66442583;66442583	+;+;+;+;+;+;+;+;+;+;+;+;+;+;+;+;+;+;+;+;+;+;+;+;+;+;+;+;+	5520	microtubule-associated protein 2	-1.14231	-0.19196	0.238072	0.492302	5.69319	5.43035	5.91233	6.12345	5.70957	5.81792	5.55677	5.07904	5.52583	5.95468	5.67373	5.7005	4468	4485	3120	5724	3655	4947	4995	3077	4199	4116	3116	3342
Unc80	chr1;chr1;chr1;chr1;chr1;chr1;chr1;chr1;chr1;chr1;chr1;chr1;chr1;chr1;chr1;chr1;chr1;chr1;chr1;chr1;chr1;chr1;chr1;chr1;chr1;chr1;chr1;chr1;chr1;chr1;chr1;chr1;chr1;chr1;chr1;chr1;chr1;chr1;chr1;chr1;chr1;chr1;chr1;chr1;chr1;chr1;chr1;chr1;chr1;chr1;chr1;chr1;chr1;chr1;chr1;chr1;chr1;chr1;chr1;chr1;chr1;chr1;chr1;chr1;chr1	66468447;66469464;66471976;66473231;66483241;66485765;66490992;66503530;66504923;66506630;66507326;66509267;66510550;66521455;66525643;66527872;66529972;66530755;66549728;66550946;66552154;66554927;66569790;66590195;66593665;66601055;66606452;66608392;66612088;66618162;66619425;66622456;66623210;66626428;66627194;66631388;66635857;66636928;66637914;66639246;66640551;66641616;66644272;66646371;666…	66468538;66469512;66472132;66473532;66483364;66485841;66491131;66503791;66505057;66506846;66507466;66509535;66510924;66521601;66525790;66528020;66530138;66530853;66549936;66551052;66552250;66555099;66570002;66590330;66593798;66601220;66606655;66608492;66612288;66618269;66619563;66622637;66623341;66626614;66627322;66631531;66635957;66637014;66638097;66639340;66640640;66641717;66644452;66646639;666…	+;+;+;+;+;+;+;+;+;+;+;+;+;+;+;+;+;+;+;+;+;+;+;+;+;+;+;+;+;+;+;+;+;+;+;+;+;+;+;+;+;+;+;+;+;+;+;+;+;+;+;+;+;+;+;+;+;+;+;+;+;+;+;+;+	13533	unc-80, NALCN activator	1.42338	0.509321	0.37498	0.637602	-4.51359	-3.64924	-5.87672	-7.32422	-7.13556	-6.03739	-4.52113	-4.30594	-4.58905	-4.3093	-4.59554	-5.62155	9	20	2	1	1	3	11	11	9	8	6	3
Rpe	chr1;chr1;chr1;chr1;chr1;chr1	66700893;66706446;66714577;66715113;66715959;66717754	66701028;66706525;66714716;66715247;66716045;66719805	+;+;+;+;+;+	2630	ribulose-5-phosphate-3-epimerase	-1.00473	-0.00680613	0.961403	0.987365	3.88823	4.17361	4.25461	4.32353	4.2154	3.79321	3.99524	4.10672	4.1108	4.42914	3.99634	3.99189	609	894	471	783	618	579	806	747	750	681	464	487
Kansl1l	chr1;chr1;chr1;chr1;chr1;chr1;chr1;chr1;chr1;chr1;chr1;chr1;chr1;chr1;chr1;chr1;chr1;chr1;chr1;chr1;chr1;chr1;chr1;chr1;chr1;chr1;chr1;chr1;chr1	66719243;66719243;66721805;66721805;66723263;66723263;66724558;66724558;66725874;66725874;66726687;66726687;66728444;66735637;66735637;66738051;66738051;66762048;66762048;66772906;66772906;66773422;66773422;66777967;66777967;66801049;66801049;66817374;66817374	66721006;66721006;66721973;66721973;66723375;66723375;66724612;66724612;66725998;66725998;66726808;66726808;66728575;66735744;66735744;66738213;66738213;66762252;66762252;66773027;66773027;66773514;66773619;66778108;66778108;66802168;66802168;66817595;66817595	-;-;-;-;-;-;-;-;-;-;-;-;-;-;-;-;-;-;-;-;-;-;-;-;-;-;-;-;-	4760	KAT8 regulatory NSL complex subunit 1-like	-1.48577	-0.571212	1.70497e-05	0.000369274	3.1285	3.32415	2.99907	3.53949	3.23275	3.20065	2.59089	2.87594	2.75423	2.56731	2.57737	2.66787	651	898	357	823	566	695	551	576	530	339	314	352
Acadl	chr1;chr1;chr1;chr1;chr1;chr1;chr1;chr1;chr1;chr1;chr1	66830839;66836962;66838279;66841622;66843081;66845168;66848400;66853127;66854624;66857399;66863173	66831527;66837048;66838406;66841735;66843182;66845332;66848466;66853291;66854761;66857554;66863309	-;-;-;-;-;-;-;-;-;-;-	1948	acyl-Coenzyme A dehydrogenase, long-chain	1.17297	0.230164	0.132933	0.34954	5.03941	5.10504	4.86332	4.61545	5.40333	5.09021	5.50298	5.45195	5.34051	4.97423	5.08099	5.18519	1002	1263	532	710	1043	1054	1698	1406	1303	736	729	825
Myl1	chr1;chr1;chr1;chr1;chr1;chr1;chr1;chr1;chr1;chr1;chr1;chr1;chr1;chr1	66924296;66924296;66925023;66925023;66926208;66926208;66926534;66926534;66930186;66930186;66934246;66934518;66935276;66944792	66924557;66924557;66925065;66925065;66926285;66926285;66926707;66926707;66930329;66930329;66934273;66934542;66935366;66945056	-;-;-;-;-;-;-;-;-;-;-;-;-;-	1110	myosin, light polypeptide 1	-15.3635	-3.94143	0.00690723	0.0449945	4.21392	2.17302	0.442945	2.16913	9.17399	-0.927267	-0.477104	4.50366	0.625939	-1.35785	1.84794	3.40816	322	94	14	74	8113	9	15	415	28	5	44	137
Lancl1	chr1;chr1;chr1;chr1;chr1;chr1;chr1;chr1;chr1;chr1;chr1;chr1;chr1;chr1;chr1;chr1;chr1;chr1;chr1;chr1;chr1;chr1;chr1;chr1;chr1;chr1;chr1;chr1;chr1	67000517;67000517;67000517;67004339;67004339;67004339;67004790;67004790;67004790;67006868;67006868;67006868;67009228;67009228;67009228;67009911;67009911;67009911;67020858;67020858;67020858;67034124;67034124;67034124;67038495;67038495;67038495;67038772;67038776	67003557;67003557;67003557;67004411;67004411;67004411;67004966;67004966;67004966;67007050;67007050;67007050;67009374;67009374;67009374;67010046;67010046;67010046;67021065;67021065;67021065;67034241;67034241;67034241;67038591;67038591;67038872;67038834;67038872	-;-;-;-;-;-;-;-;-;-;-;-;-;-;-;-;-;-;-;-;-;-;-;-;-;-;-;-;-	4461	LanC (bacterial lantibiotic synthetase component C)-like 1	-1.32826	-0.409541	0.0196836	0.096317	4.73551	3.92556	4.94891	4.7865	4.68318	4.77559	4.10551	4.0519	4.10927	4.61596	4.46451	4.15639	1859	1277	1293	1831	1450	1941	1476	1220	1271	1315	1089	926
Ikzf2	chr1;chr1;chr1;chr1;chr1;chr1;chr1;chr1	69531210;69542227;69548599;69570493;69577781;69683210;69684124;69685694	69539492;69542370;69548736;69570660;69578047;69683314;69684172;69685960	-;-;-;-;-;-;-;-	9421	IKAROS family zinc finger 2	-1.86662	-0.900431	3.17996e-05	0.000614553	3.89928	3.83723	4.6093	4.75745	4.04382	4.58818	3.04641	3.12796	3.05886	3.81228	3.69697	3.6565	2199	2537	2158	3790	1966	3600	1496	1358	1296	1591	1351	1383
Bard1	chr1;chr1;chr1;chr1;chr1;chr1;chr1;chr1;chr1;chr1;chr1	71027535;71031359;71046678;71047640;71053613;71065479;71067108;71074543;71088109;71089471;71102668	71030852;71031456;71046770;71047772;71053721;71065651;71067188;71075480;71088251;71089527;71102972	-;-;-;-;-;-;-;-;-;-;-	5448	BRCA1 associated RING domain 1	1.61854	0.694691	0.00412216	0.0303328	-0.452923	-0.318456	-1.20614	-0.312437	-0.346536	-0.595757	0.0750431	0.547089	0.345326	0.379425	-0.263553	-0.0996091	62	82	22	65	54	57	110	131	114	85	50	59
Abca12	chr1;chr1;chr1;chr1;chr1;chr1;chr1;chr1;chr1;chr1;chr1;chr1;chr1;chr1;chr1;chr1;chr1;chr1;chr1;chr1;chr1;chr1;chr1;chr1;chr1;chr1;chr1;chr1;chr1;chr1;chr1;chr1;chr1;chr1;chr1;chr1;chr1;chr1;chr1;chr1;chr1;chr1;chr1;chr1;chr1;chr1;chr1;chr1;chr1;chr1;chr1;chr1;chr1	71243090;71244732;71247132;71248345;71249855;71258091;71259358;71259789;71260781;71263412;71264724;71265862;71267429;71268182;71272364;71274413;71276071;71278812;71279375;71280341;71282802;71283945;71285578;71286459;71288538;71291332;71292414;71293381;71293601;71294727;71300920;71302631;71303466;71307036;71309768;71312561;71313959;71314478;71317100;71319873;71321400;71321595;71329164;71330247;713…	71243404;71244869;71247237;71248437;71249958;71258225;71259499;71259898;71260985;71263665;71264883;71265977;71267606;71268236;71272469;71274500;71276198;71278905;71279461;71280593;71282952;71284181;71285738;71286655;71288756;71291518;71292569;71293515;71293670;71295056;71301034;71302946;71303645;71307126;71309887;71312700;71314169;71314642;71317273;71319994;71321512;71321851;71329270;71330365;713…	-;-;-;-;-;-;-;-;-;-;-;-;-;-;-;-;-;-;-;-;-;-;-;-;-;-;-;-;-;-;-;-;-;-;-;-;-;-;-;-;-;-;-;-;-;-;-;-;-;-;-;-;-	8323	ATP-binding cassette, sub-family A (ABC1), member 12	1.04856	0.0684072	0.693487	0.856221	6.12202	5.85592	5.84601	6.35709	5.59943	6.03792	6.44174	5.65161	6.33161	5.95488	5.93828	5.87447	9069	9083	4493	10148	5106	8688	13909	6900	11068	6207	5644	5685
Atic	chr1;chr1;chr1;chr1;chr1;chr1;chr1;chr1;chr1;chr1;chr1;chr1;chr1;chr1;chr1;chr1	71557156;71557497;71559226;71560889;71563759;71564406;71564811;71567814;71568963;71569840;71570840;71572908;71576041;71576617;71577786;71578552	71557274;71557623;71559302;71560955;71563847;71564557;71564967;71567939;71569070;71569925;71570929;71573036;71576133;71576799;71577941;71579403	+;+;+;+;+;+;+;+;+;+;+;+;+;+;+;+	2611	5-aminoimidazole-4-carboxamide ribonucleotide formyltransferase/IMP cyclohydrolase	1.07709	0.107138	0.450254	0.700744	4.22001	3.78525	3.70313	3.95966	4.16388	4.21854	4.2876	4.12872	4.32533	3.92612	4.08837	3.97846	761	678	319	604	592	772	980	753	864	477	491	479
Fn1	chr1;chr1;chr1;chr1;chr1;chr1;chr1;chr1;chr1;chr1;chr1;chr1;chr1;chr1;chr1;chr1;chr1;chr1;chr1;chr1;chr1;chr1;chr1;chr1;chr1;chr1;chr1;chr1;chr1;chr1;chr1;chr1;chr1;chr1;chr1;chr1;chr1;chr1;chr1;chr1;chr1;chr1;chr1;chr1;chr1;chr1;chr1;chr1;chr1;chr1;chr1;chr1;chr1;chr1;chr1;chr1;chr1;chr1;chr1;chr1;chr1;chr1;chr1;chr1;chr1;chr1;chr1;chr1;chr1;chr1;chr1;chr1;chr1;chr1;chr1;chr1;chr1;chr1;chr1;chr1…	71585473;71585473;71585473;71585473;71585473;71585473;71585473;71586830;71586830;71586830;71586830;71586830;71586830;71586830;71590098;71590098;71590098;71590098;71590098;71590098;71590098;71590767;71590767;71590767;71590767;71590767;71590767;71590767;71593071;71593071;71593071;71593071;71593071;71593071;71593071;71595664;71595664;71595664;71595664;71595664;71595664;71595664;71597281;71597281;715…	71586283;71586283;71586283;71586283;71586283;71586283;71586283;71586943;71586943;71586943;71586943;71586943;71586943;71586943;71590204;71590204;71590204;71590204;71590204;71590204;71590204;71590892;71590892;71590892;71590892;71590892;71590892;71590892;71593235;71593235;71593235;71593235;71593235;71593235;71593235;71595802;71595802;71595802;71595802;71595802;71595802;71595802;71597387;71597387;715…	-;-;-;-;-;-;-;-;-;-;-;-;-;-;-;-;-;-;-;-;-;-;-;-;-;-;-;-;-;-;-;-;-;-;-;-;-;-;-;-;-;-;-;-;-;-;-;-;-;-;-;-;-;-;-;-;-;-;-;-;-;-;-;-;-;-;-;-;-;-;-;-;-;-;-;-;-;-;-;-;-;-;-;-;-;-;-;-;-;-;-;-;-;-;-;-;-;-;-;-;-;-;-;-;-;-;-;-;-;-;-;-;-;-;-;-;-;-;-;-;-;-;-;-;-;-;-;-	8425	fibronectin 1	1.22905	0.297539	0.657156	0.835928	3.92726	5.32446	1.18806	2.31657	2.08469	1.63341	4.53819	4.74201	3.9735	1.98937	3.38622	2.52907	2005	6361	180	624	452	415	3763	3718	2185	402	974	566
Mreg	chr1;chr1;chr1;chr1;chr1	72159233;72162322;72164072;72192043;72212017	72161019;72162485;72164162;72192202;72212307	-;-;-;-;-	2493	melanoregulin	-1.25014	-0.322093	0.0371294	0.150853	5.41947	5.18112	5.875	5.98413	5.84336	5.77662	5.42725	5.06809	5.32606	5.45654	5.46192	5.52029	1669	1704	1373	2347	1811	2171	2062	1379	1651	1316	1215	1332
Pecr	chr1;chr1;chr1;chr1;chr1;chr1;chr1;chr1	72259173;72261952;72267407;72270277;72274886;72276166;72277287;72284093	72259433;72262063;72267517;72270373;72274967;72276331;72277420;72284314	-;-;-;-;-;-;-;-	1185	peroxisomal trans-2-enoyl-CoA reductase	-1.26678	-0.34117	0.140969	0.360814	2.47773	2.19614	2.84955	2.84057	2.02949	2.62666	2.2889	1.98348	2.48162	2.05506	2.35813	1.86332	103	102	80	126	61	116	111	77	109	59	67	50
Xrcc5	chr1;chr1;chr1;chr1;chr1;chr1;chr1;chr1;chr1;chr1;chr1;chr1;chr1;chr1;chr1;chr1;chr1;chr1;chr1;chr1;chr1	72307421;72310435;72312408;72314154;72315459;72318999;72325074;72326216;72329926;72334636;72338960;72339989;72343009;72346228;72354243;72356817;72381619;72383358;72383702;72393896;72394708	72307567;72310548;72312591;72314202;72315581;72319190;72325188;72326354;72330038;72334698;72339097;72340079;72343142;72346424;72354336;72356886;72381728;72383454;72383769;72393967;72394953	+;+;+;+;+;+;+;+;+;+;+;+;+;+;+;+;+;+;+;+;+	2556	X-ray repair complementing defective repair in Chinese hamster cells 5	1.01753	0.0250654	0.853258	0.939068	3.27938	3.11516	3.32956	3.66202	3.303	3.42537	3.43465	3.33805	3.45955	3.29297	3.32457	3.45872	388	417	241	481	319	436	531	426	464	301	283	327
Smarcal1	chr1;chr1;chr1;chr1;chr1;chr1;chr1;chr1;chr1;chr1;chr1;chr1;chr1;chr1;chr1;chr1;chr1	72583251;72585638;72587051;72591063;72591825;72595788;72597379;72598771;72601369;72611295;72612809;72616508;72620032;72626463;72628101;72629375;72632821	72583438;72586404;72587101;72591275;72591875;72595974;72597529;72598929;72601434;72611435;72613024;72616578;72620134;72626645;72628201;72629471;72636790	+;+;+;+;+;+;+;+;+;+;+;+;+;+;+;+;+	6715	SWI/SNF related matrix associated, actin dependent regulator of chromatin, subfamily a-like 1	-1.21045	-0.275548	0.0669935	0.224026	1.85963	1.44426	1.53128	1.47813	1.65298	1.67757	1.35546	1.37522	1.3276	1.56094	1.03518	1.32738	381	344	182	278	267	341	330	287	278	238	152	196
Rpl37a	chr1;chr1;chr1;chr1	72711260;72711672;72712142;72713502	72711323;72711800;72712224;72713813	+;+;+;+	588	ribosomal protein L37a	1.00029	0.000417743	0.998659	0.999497	8.89527	8.44837	10.0291	9.19561	9.36647	9.36342	8.78813	9.00207	9.0194	9.51437	9.60961	9.62563	4380	3870	5766	5128	4911	6153	4997	4972	5038	5170	5080	5408
Igfbp2	chr1;chr1;chr1;chr1	72824480;72849086;72849564;72851998	72824964;72849312;72849704;72852471	+;+;+;+	1327	insulin-like growth factor binding protein 2	1.19662	0.258966	0.443569	0.695055	5.93624	5.44242	5.76904	5.05739	4.32358	3.62034	5.60574	5.89714	5.57608	4.82173	5.57833	5.20574	1271	1087	679	657	336	259	1242	1304	1045	451	701	570
Igfbp5	chr1;chr1;chr1;chr1	72858065;72863143;72863851;72873806	72862508;72863262;72864080;72874865	-;-;-;-	5854	insulin-like growth factor binding protein 5	-1.10413	-0.142915	0.789474	0.90613	6.52669	6.40648	3.86612	4.45008	4.86737	3.35447	5.51526	5.91223	5.9278	4.62953	4.39935	4.03095	8444	9357	801	1903	2162	951	5147	5814	5884	1742	1366	1114
Tns1	chr1;chr1;chr1;chr1;chr1;chr1;chr1;chr1;chr1;chr1;chr1;chr1;chr1;chr1;chr1;chr1;chr1;chr1;chr1;chr1;chr1;chr1;chr1;chr1;chr1;chr1;chr1;chr1;chr1;chr1;chr1;chr1;chr1;chr1;chr1;chr1;chr1;chr1;chr1;chr1;chr1;chr1;chr1;chr1;chr1;chr1;chr1;chr1;chr1;chr1;chr1;chr1;chr1;chr1;chr1;chr1;chr1;chr1;chr1;chr1;chr1;chr1;chr1;chr1;chr1;chr1;chr1;chr1	73910231;73910231;73916439;73916439;73916866;73916866;73917633;73917633;73917998;73917998;73919654;73919654;73920507;73920507;73920958;73920958;73921767;73921767;73924706;73924706;73927912;73927912;73935898;73936332;73937225;73937225;73940978;73940978;73941910;73941910;73952421;73952421;73980914;73980914;73982233;73982233;73985019;73985019;73985703;73985703;73985875;73985875;73986263;73986263;739…	73914674;73914674;73916471;73916471;73916934;73916934;73917801;73917801;73918069;73918069;73919731;73919731;73920599;73920599;73921089;73921089;73921853;73921853;73925769;73925769;73928110;73928110;73935936;73936355;73937317;73937317;73941053;73941053;73942106;73942106;73953950;73953950;73981030;73981030;73982298;73982298;73985148;73985148;73985778;73985778;73985935;73985935;73986375;73986375;739…	-;-;-;-;-;-;-;-;-;-;-;-;-;-;-;-;-;-;-;-;-;-;-;-;-;-;-;-;-;-;-;-;-;-;-;-;-;-;-;-;-;-;-;-;-;-;-;-;-;-;-;-;-;-;-;-;-;-;-;-;-;-;-;-;-;-;-;-	9968	tensin 1	-1.11276	-0.154143	0.647974	0.830804	4.35993	4.4426	2.45274	2.96568	3.55473	2.99239	3.86451	3.7233	3.90948	2.925	3.17	3.04546	3202	4084	512	1158	1482	1260	2791	2171	2473	910	992	958
Rufy4	chr1;chr1;chr1;chr1;chr1;chr1;chr1;chr1;chr1;chr1;chr1;chr1;chr1;chr1;chr1;chr1;chr1;chr1;chr1;chr1;chr1;chr1;chr1;chr1	74125541;74125541;74127592;74127592;74127846;74127869;74128948;74128948;74129339;74129339;74129698;74129698;74131178;74131178;74132720;74132720;74134104;74134104;74140919;74140919;74146654;74146654;74147644;74147644	74125614;74125614;74127723;74127723;74127952;74127952;74129073;74129073;74129445;74129445;74129841;74129841;74131247;74131247;74133346;74133346;74134207;74134207;74141065;74141065;74146764;74146764;74148230;74148223	+;+;+;+;+;+;+;+;+;+;+;+;+;+;+;+;+;+;+;+;+;+;+;+	2336	RUN and FYVE domain containing 4	-1.07862	-0.109193	0.685409	0.851954	0.543547	0.430537	0.140197	0.247744	0.54801	0.286729	-0.0187208	-0.126831	-0.348973	0.809003	0.404313	0.633728	53	59	24	41	43	45	44	35	30	49	34	42
Cxcr2	chr1;chr1	74153994;74158330	74154119;74161246	+;+	3043	chemokine (C-X-C motif) receptor 2	11.5813	3.53373	3.50846e-06	9.90066e-05	-0.0726779	-4.6246	-1.23164	-7.4655	-1.65608	-3.49989	2.19206	1.83688	1.31814	2.19225	1.57394	1.42598	45	2	12	0	12	4	267	179	125	167	100	95
Arpc2	chr1;chr1;chr1;chr1;chr1;chr1;chr1;chr1;chr1;chr1	74236550;74246080;74248132;74251254;74254828;74255958;74262459;74263743;74264353;74267771	74236899;74246114;74248244;74251299;74255014;74256051;74262585;74263843;74264453;74268213	+;+;+;+;+;+;+;+;+;+	1597	actin related protein 2/3 complex, subunit 2	-1.07158	-0.0997381	0.551559	0.771344	8.25072	7.76711	8.70806	8.49585	8.45128	8.40178	8.07431	7.97837	8.18031	8.38888	8.3957	8.54335	7610	6555	6268	8575	7073	8581	8275	6642	7649	6436	5948	6937
Aamp	chr1;chr1;chr1;chr1;chr1;chr1;chr1;chr1;chr1;chr1;chr1;chr1;chr1;chr1;chr1;chr1;chr1;chr1;chr1;chr1;chr1;chr1	74279840;74279840;74280783;74280783;74281089;74281089;74281329;74281329;74281527;74281527;74281736;74281736;74282027;74282027;74282411;74282411;74283094;74283094;74283886;74283886;74284503;74284503	74280309;74280309;74280937;74280937;74281179;74281179;74281432;74281432;74281642;74281642;74281819;74281819;74282171;74282171;74282550;74282550;74283213;74283213;74284041;74284044;74284738;74284738	-;-;-;-;-;-;-;-;-;-;-;-;-;-;-;-;-;-;-;-;-;-	1820	angio-associated migratory protein	-1.01443	-0.0206635	0.873148	0.949589	6.19512	5.82736	6.54966	6.13784	6.36802	6.32382	6.22281	6.11142	6.18556	6.2593	6.31382	6.27342	2086	1947	1600	1906	1902	2316	2613	2075	2187	1676	1601	1639
Pnkd	chr1;chr1;chr1;chr1;chr1;chr1;chr1;chr1;chr1;chr1;chr1;chr1;chr1;chr1;chr1;chr1;chr1;chr1;chr1;chr1;chr1;chr1	74285034;74285034;74285842;74285842;74287092;74332610;74347385;74347385;74347652;74347652;74348763;74348763;74349308;74349308;74349714;74349714;74350617;74350617;74351537;74351537;74351758;74351758	74285137;74285137;74286010;74286010;74287453;74332791;74347500;74347500;74347764;74347764;74348821;74348821;74349400;74349400;74349877;74349877;74350703;74350703;74351652;74351652;74353692;74353692	+;+;+;+;+;+;+;+;+;+;+;+;+;+;+;+;+;+;+;+;+;+	3500	paroxysmal nonkinesiogenic dyskinesia	-1.57233	-0.652907	0.000110273	0.00171953	4.51071	3.82599	4.39512	4.26116	4.56211	4.23662	3.6113	3.38321	3.25909	4.01685	3.78128	3.80655	1248	935	691	998	1046	1048	822	602	553	681	532	570
Tmbim1	chr1;chr1;chr1;chr1;chr1;chr1;chr1;chr1;chr1;chr1;chr1;chr1	74288247;74289871;74290752;74291200;74291431;74291695;74292457;74292835;74293005;74293908;74295198;74304123	74289518;74289924;74290847;74291287;74291468;74291734;74292507;74292888;74293069;74294002;74295439;74304336	-;-;-;-;-;-;-;-;-;-;-;-	2309	transmembrane BAX inhibitor motif containing 1	-1.38586	-0.470777	0.0205028	0.098861	6.40453	5.87943	6.97127	6.67452	6.79355	6.71963	5.8272	5.77848	5.82698	6.47365	6.27772	6.47724	3060	2561	2719	3508	3241	3866	2520	2090	2164	2467	1981	2395
Catip	chr1;chr1;chr1;chr1;chr1;chr1;chr1;chr1;chr1;chr1	74362108;74362367;74362750;74363252;74364317;74364549;74366617;74367787;74368134;74368393	74362186;74362659;74362947;74363307;74364403;74364716;74366741;74367863;74368222;74369321	+;+;+;+;+;+;+;+;+;+	2101	ciliogenesis associated TTC17 interacting protein	1.38109	0.465805	0.275799	0.535926	-1.82625	-1.93906	-0.821012	-2.10663	-0.71307	-1.84778	-1.71178	-0.922301	-2.06613	-1.45609	-0.275929	-0.349426	9	10	11	7	16	9	12	18	8	9	19	19
Slc11a1	chr1;chr1;chr1;chr1;chr1;chr1;chr1;chr1;chr1;chr1;chr1;chr1;chr1;chr1;chr1	74375203;74375718;74376793;74377157;74379783;74380197;74380609;74380842;74381736;74383438;74383625;74384024;74384697;74385141;74385393	74375321;74375851;74376915;74377276;74379889;74380267;74380676;74380997;74381894;74383527;74383744;74384173;74384770;74385294;74386051	+;+;+;+;+;+;+;+;+;+;+;+;+;+;+	2304	solute carrier family 11 (proton-coupled divalent metal ion transporters), member 1	2.61189	1.38509	0.0126035	0.0697778	-0.252001	0.241456	-2.37741	-1.48346	-3.17954	-2.7952	0.560631	0.967107	0.402465	-0.605468	0.0937188	-0.0340392	30	51	4	12	3	5	65	74	50	18	27	26
Ctdsp1	chr1;chr1;chr1;chr1;chr1;chr1;chr1	74391609;74393278;74393797;74394019;74394640;74394837;74395456	74391964;74393426;74393901;74394075;74394732;74395022;74397285	+;+;+;+;+;+;+	2776	CTD (carboxy-terminal domain, RNA polymerase II, polypeptide A) small phosphatase 1	-1.13069	-0.177208	0.0934735	0.279012	5.38054	5.16009	5.29117	5.01946	5.24618	5.19294	5.13037	4.99431	4.96062	5.02433	5.15416	4.97596	1809	1870	1020	1339	1333	1613	1869	1459	1427	1086	1093	1017
Usp37	chr1;chr1;chr1;chr1;chr1;chr1;chr1;chr1;chr1;chr1;chr1;chr1;chr1;chr1;chr1;chr1;chr1;chr1;chr1;chr1;chr1;chr1;chr1;chr1;chr1;chr1	74435510;74439960;74441532;74444413;74450495;74452687;74453828;74456079;74459915;74461566;74466915;74468267;74470537;74471296;74471555;74474986;74478047;74479652;74485981;74486619;74490090;74492905;74495630;74499956;74531063;74544175	74439478;74440098;74441601;74444528;74450555;74452853;74454083;74456220;74459980;74461730;74466994;74468384;74470727;74471419;74471686;74475144;74478131;74479749;74486055;74486797;74490190;74493076;74495853;74500100;74531112;74544286	-;-;-;-;-;-;-;-;-;-;-;-;-;-;-;-;-;-;-;-;-;-;-;-;-;-	7196	ubiquitin specific peptidase 37	-1.05279	-0.074217	0.578194	0.786347	2.2055	2.44103	2.14235	2.51132	2.26351	2.23517	2.07852	2.1813	2.30529	2.26968	2.03078	2.48852	519	736	298	610	437	538	584	538	587	417	325	470
Rqcd1	chr1;chr1;chr1;chr1;chr1;chr1;chr1;chr1	74506060;74517070;74518901;74522318;74523504;74526992;74527592;74528686	74506461;74517249;74519016;74522427;74523613;74527090;74527683;74530842	+;+;+;+;+;+;+;+	3266	NA	1.13277	0.179854	0.123589	0.335473	3.74325	3.68462	3.69201	3.57827	3.72958	3.71685	3.88138	3.85104	4.09141	3.89259	3.59743	3.86532	684	791	396	580	548	682	925	777	919	583	437	554
Zfp142	chr1;chr1;chr1;chr1;chr1;chr1;chr1;chr1;chr1	74565128;74568551;74569679;74573539;74575780;74578123;74579325;74585384;74587564	74567347;74568656;74572583;74573716;74576604;74578287;74579618;74585697;74588028	-;-;-;-;-;-;-;-;-	7472	zinc finger protein 142	1.02695	0.0383593	0.821496	0.922842	2.14842	2.1556	1.31238	1.75933	1.60802	1.70961	1.99932	1.91364	1.7683	1.68672	1.74607	1.97999	518	627	174	376	288	388	574	464	420	289	277	343
Bcs1l	chr1;chr1;chr1;chr1;chr1;chr1;chr1;chr1;chr1;chr1;chr1;chr1;chr1;chr1;chr1;chr1	74588289;74588289;74589486;74589486;74589960;74589960;74590265;74590265;74590671;74590671;74590960;74590960;74591589;74591589;74591822;74591822	74588393;74588487;74589878;74589878;74590099;74590099;74590459;74590459;74590734;74590734;74591129;74591129;74591706;74591706;74592443;74592443	+;+;+;+;+;+;+;+;+;+;+;+;+;+;+;+	1901	BCS1-like (yeast)	-1.36292	-0.446699	0.0142838	0.0764568	3.24652	2.66587	3.48786	3.29357	3.3319	3.42448	2.63697	2.75255	2.70225	3.06448	3.00003	2.69371	282	227	200	277	242	324	227	211	204	191	168	143
Rnf25	chr1;chr1;chr1;chr1;chr1;chr1;chr1;chr1;chr1;chr1;chr1;chr1;chr1;chr1;chr1;chr1;chr1;chr1;chr1;chr1	74593748;74593748;74594560;74594560;74595209;74595209;74595631;74595631;74595866;74595866;74598362;74598362;74598530;74598530;74598693;74598693;74599066;74599066;74601325;74601325	74594402;74594402;74594694;74594694;74595298;74595301;74595768;74595768;74595937;74595937;74598431;74598431;74598597;74598597;74598792;74598792;74599140;74599140;74601397;74601397	-;-;-;-;-;-;-;-;-;-;-;-;-;-;-;-;-;-;-;-	1479	ring finger protein 25	1.02619	0.0373021	0.803781	0.91432	4.45718	4.27708	4.61928	4.46323	4.67238	4.8534	4.51104	4.43134	4.40755	4.71863	4.54636	4.94978	508	540	341	485	477	679	648	526	518	468	382	532
Stk36	chr1;chr1;chr1;chr1;chr1;chr1;chr1;chr1;chr1;chr1;chr1;chr1;chr1;chr1;chr1;chr1;chr1;chr1;chr1;chr1;chr1;chr1;chr1;chr1;chr1;chr1;chr1	74601455;74602029;74603138;74603397;74605389;74609012;74610772;74611089;74611401;74612686;74616576;74622196;74623285;74623830;74625493;74626013;74626543;74627395;74627585;74627918;74628142;74631586;74632729;74633142;74633507;74634010;74635715	74601613;74602201;74603278;74603474;74605519;74609261;74610865;74611258;74611588;74612785;74616719;74622375;74623382;74623935;74625643;74626140;74626647;74627493;74627673;74627981;74628252;74631666;74632900;74633289;74633654;74634756;74636893	+;+;+;+;+;+;+;+;+;+;+;+;+;+;+;+;+;+;+;+;+;+;+;+;+;+;+	5234	serine/threonine kinase 36	1.35684	0.440251	0.232994	0.485675	-2.16421	-2.59493	-4.50623	-3.07226	-2.21979	-3.16462	-2.45662	-1.71553	-2.59699	-2.77293	-2.50594	-2.10147	18	16	2	9	14	9	18	26	14	9	10	14
Ttll4	chr1;chr1;chr1;chr1;chr1;chr1;chr1;chr1;chr1;chr1;chr1;chr1;chr1;chr1;chr1;chr1;chr1;chr1;chr1;chr1	74661754;74672844;74678898;74681300;74681759;74685319;74685860;74686317;74687204;74687478;74687723;74688164;74688567;74689323;74689960;74695708;74696405;74696742;74697179;74697441	74661889;74673010;74680463;74681409;74681822;74685443;74685970;74686393;74687395;74687560;74687851;74688286;74688665;74689457;74690106;74695810;74696615;74696812;74697249;74697973	+;+;+;+;+;+;+;+;+;+;+;+;+;+;+;+;+;+;+;+	4253	tubulin tyrosine ligase-like family, member 4	1.1408	0.190047	0.340986	0.605295	2.19781	2.42817	1.70527	2.64706	1.97942	2.2583	2.29164	2.10755	2.46706	2.25573	2.3703	2.92929	305	431	130	396	212	323	400	302	388	244	243	377
Cyp27a1	chr1;chr1;chr1;chr1;chr1;chr1;chr1;chr1;chr1	74713574;74731919;74735277;74735554;74735864;74736681;74737017;74737179;74737543	74713891;74732109;74735476;74735751;74736036;74736847;74737098;74737391;74737890	+;+;+;+;+;+;+;+;+	1890	cytochrome P450, family 27, subfamily a, polypeptide 1	1.79207	0.84163	5.23595e-05	0.000929641	4.38839	4.67904	3.36818	4.15339	4.01338	3.75809	4.76262	4.68765	4.96586	4.88017	5.21657	5.19519	619	912	183	500	386	406	986	803	975	669	777	806
Prkag3	chr1;chr1;chr1;chr1;chr1;chr1;chr1;chr1;chr1;chr1;chr1;chr1;chr1;chr1	74738922;74740587;74741152;74741467;74744456;74744721;74745317;74745551;74745697;74745870;74747152;74747872;74748472;74748818	74740060;74740821;74741298;74741504;74744621;74744847;74745371;74745596;74745755;74745951;74747558;74748024;74748511;74748955	-;-;-;-;-;-;-;-;-;-;-;-;-;-	2832	protein kinase, AMP-activated, gamma 3 non-catalytic subunit	-1.79747	-0.845964	0.400392	0.659439	-1.05876	-2.86508	-7.36183	-7.36183	1.1804	-3.39622	-1.28577	-2.04935	-2.49687	-1.26104	-1.61985	-3.36496	21	7	0	0	81	4	22	11	8	14	10	3
Wnt6	chr1;chr1;chr1;chr1	74771892;74782102;74782560;74784139	74772222;74782322;74782894;74785319	+;+;+;+	2068	wingless-type MMTV integration site family, member 6	-1.48072	-0.5663	0.0616971	0.211722	0.546951	0.767255	1.67931	1.30979	1.81723	2.12457	0.822928	0.643662	1.12132	1.17669	0.813377	0.809532	47	66	62	76	92	143	70	53	74	56	40	42
Wnt10a	chr1;chr1;chr1;chr1	74792019;74793363;74800533;74803123	74792283;74793625;74800912;74804175	+;+;+;+	1961	wingless-type MMTV integration site family, member 10A	1.29023	0.367627	0.12566	0.338501	3.793	3.13817	3.96372	3.32475	4.28343	3.82738	3.784	3.42049	4.19313	4.33307	4.15814	4.63978	425	325	287	292	483	442	519	346	592	475	387	569
Nhej1	chr1;chr1;chr1;chr1;chr1	74967346;74968169;74968795;75045309;75046501	74967768;74968275;74968912;75045367;75046639	-;-;-;-;-	846	nonhomologous end-joining factor 1	1.10899	0.149252	0.546164	0.768256	1.98152	1.50751	2.33861	1.64136	1.58955	2.11621	1.68594	2.11124	2.03591	2.24469	1.8268	2.22969	52	45	40	39	32	58	52	60	57	48	33	46
Slc23a3	chr1;chr1;chr1;chr1;chr1;chr1;chr1;chr1;chr1;chr1;chr1;chr1	75125542;75126342;75128473;75128904;75129398;75131661;75132152;75132599;75132951;75133195;75133401;75133685	75126018;75126437;75128640;75129009;75129651;75131775;75132272;75132780;75133027;75133292;75133558;75133890	-;-;-;-;-;-;-;-;-;-;-;-	2058	solute carrier family 23 (nucleobase transporters), member 3	1.91417	0.936719	0.00132573	0.0126589	0.726344	0.938544	0.779792	0.564046	-0.295541	0.227205	1.25349	1.11045	1.69841	1.2587	1.14093	2.13434	53	74	33	45	21	38	94	73	110	59	50	105
Cnppd1	chr1;chr1;chr1;chr1;chr1;chr1;chr1;chr1;chr1	75135215;75137326;75137755;75139347;75139559;75139821;75140898;75141416;75142058	75136932;75137443;75137816;75139475;75139679;75139902;75141006;75141503;75142368	-;-;-;-;-;-;-;-;-	2738	cyclin Pas1/PHO80 domain containing 1	1.05735	0.0804519	0.506302	0.742567	4.61989	4.59321	4.9241	4.3478	4.68339	4.67115	4.6991	4.64817	4.56792	4.88276	4.77701	4.78058	1053	1245	780	829	890	1108	1367	1132	1072	971	830	876
Fam134a	chr1;chr1;chr1;chr1;chr1;chr1;chr1;chr1;chr1;chr1;chr1;chr1;chr1;chr1;chr1;chr1;chr1;chr1;chr1;chr1;chr1;chr1;chr1;chr1;chr1;chr1;chr1;chr1	75142786;75142786;75143158;75143369;75143369;75143369;75143923;75143923;75143923;75144304;75144304;75144304;75144622;75144622;75144622;75144960;75144960;75144960;75145259;75145259;75145259;75145680;75145680;75145680;75146430;75146430;75146430;75146831	75143128;75143128;75143276;75143475;75143475;75143475;75143953;75143953;75143953;75144439;75144439;75144439;75144706;75144706;75144706;75145103;75145103;75145103;75145353;75145353;75145353;75145815;75145815;75145815;75147909;75146719;75147909;75147909	+;+;+;+;+;+;+;+;+;+;+;+;+;+;+;+;+;+;+;+;+;+;+;+;+;+;+;+	2676	NA	-1.16351	-0.218487	0.0651643	0.21978	5.12133	4.68638	5.2716	4.97894	5.09237	5.14973	4.84377	4.73866	4.8386	4.84425	4.90748	4.87329	1457	1298	970	1255	1155	1509	1477	1178	1264	924	888	913
Zfand2b	chr1;chr1;chr1;chr1;chr1;chr1;chr1;chr1;chr1;chr1;chr1;chr1;chr1;chr1;chr1;chr1;chr1;chr1;chr1;chr1;chr1;chr1;chr1;chr1;chr1;chr1;chr1;chr1;chr1	75168646;75168646;75168735;75168831;75168834;75169185;75169185;75169185;75169500;75169500;75169500;75169765;75169765;75169765;75170367;75170367;75170367;75170539;75170539;75170539;75170686;75170686;75170686;75170976;75170976;75170976;75171236;75171236;75171236	75168707;75168707;75168906;75168906;75168906;75169279;75169279;75169279;75169631;75169631;75169631;75169916;75169916;75169916;75170459;75170459;75170459;75170599;75170599;75170599;75170753;75170753;75170753;75171048;75171048;75171048;75171626;75171626;75171626	+;+;+;+;+;+;+;+;+;+;+;+;+;+;+;+;+;+;+;+;+;+;+;+;+;+;+;+;+	1299	zinc finger, AN1 type domain 2B	-1.15381	-0.206407	0.291717	0.553173	4.8003	4.3591	5.40945	5.08596	4.83828	5.00841	4.53093	4.37421	4.44223	4.99545	4.95047	5.02135	566	502	518	656	470	664	577	444	466	498	444	491
Abcb6	chr1;chr1;chr1;chr1;chr1;chr1;chr1;chr1;chr1;chr1;chr1;chr1;chr1;chr1;chr1;chr1;chr1;chr1;chr1	75171641;75172114;75172266;75172555;75172791;75173545;75173862;75174139;75174326;75174478;75174702;75174973;75175508;75176090;75177303;75177665;75177922;75178931;75179570	75171988;75172182;75172360;75172667;75172965;75173649;75173919;75174224;75174389;75174554;75174827;75175038;75175617;75176211;75177486;75177766;75178102;75179068;75180283	-;-;-;-;-;-;-;-;-;-;-;-;-;-;-;-;-;-;-	2933	ATP-binding cassette, sub-family B (MDR/TAP), member 6	1.07916	0.109914	0.570313	0.781827	1.66256	1.56324	1.54206	1.48663	2.0266	1.96776	1.85038	1.59652	1.65282	2.16554	1.93687	1.74163	145	163	80	122	151	182	203	146	152	158	124	114
Atg9a	chr1;chr1;chr1;chr1;chr1;chr1;chr1;chr1;chr1;chr1;chr1;chr1;chr1;chr1;chr1;chr1;chr1;chr1;chr1;chr1;chr1;chr1;chr1;chr1;chr1;chr1;chr1;chr1;chr1;chr1;chr1;chr1;chr1;chr1;chr1;chr1;chr1;chr1;chr1;chr1;chr1;chr1;chr1;chr1;chr1;chr1;chr1;chr1;chr1;chr1;chr1;chr1;chr1;chr1;chr1;chr1;chr1;chr1;chr1;chr1;chr1;chr1;chr1;chr1	75180861;75180861;75180861;75180861;75182592;75182592;75182592;75182592;75182894;75182894;75182894;75182894;75184456;75184456;75184456;75184456;75184689;75184689;75184689;75184689;75185053;75185053;75185053;75185053;75185666;75185666;75185666;75185666;75185951;75185951;75185951;75186010;75186190;75186190;75186190;75186190;75187685;75187685;75187685;75187685;75187945;75187945;75187945;75187945;751…	75181931;75181931;75181931;75181931;75182737;75182737;75182737;75182737;75183116;75183116;75183116;75183116;75184573;75184573;75184573;75184573;75184867;75184867;75184867;75184867;75185301;75185301;75185301;75185301;75185845;75185845;75185845;75185845;75186104;75186104;75186104;75186104;75186938;75186938;75186938;75187186;75187826;75187826;75187826;75187826;75188106;75188106;75188106;75188106;751…	-;-;-;-;-;-;-;-;-;-;-;-;-;-;-;-;-;-;-;-;-;-;-;-;-;-;-;-;-;-;-;-;-;-;-;-;-;-;-;-;-;-;-;-;-;-;-;-;-;-;-;-;-;-;-;-;-;-;-;-;-;-;-;-	4107	autophagy related 9A	1.07777	0.108047	0.401427	0.660321	3.91651	3.66746	3.37595	3.45788	3.64519	3.74568	3.99658	3.64148	3.67685	3.73656	3.67513	3.77188	970	983	400	671	650	875	1260	845	867	658	580	653
Ankzf1	chr1;chr1;chr1;chr1;chr1;chr1;chr1;chr1;chr1;chr1;chr1;chr1;chr1;chr1;chr1;chr1;chr1;chr1;chr1;chr1;chr1;chr1;chr1;chr1;chr1;chr1;chr1;chr1;chr1;chr1;chr1;chr1;chr1	75192160;75192160;75192160;75192160;75194178;75194178;75194178;75194841;75194841;75194841;75194841;75195063;75195063;75195063;75195063;75195569;75195600;75195801;75195801;75196153;75196153;75196514;75196514;75197644;75197644;75198265;75198265;75198477;75198477;75198780;75198780;75199064;75199064	75192677;75192677;75192677;75192677;75194284;75194284;75194284;75194943;75194943;75194943;75194943;75195256;75195538;75195538;75195256;75195712;75195712;75195948;75195948;75196381;75196381;75196669;75196669;75198124;75198124;75198376;75198376;75198644;75198644;75198865;75198865;75199385;75199385	+;+;+;+;+;+;+;+;+;+;+;+;+;+;+;+;+;+;+;+;+;+;+;+;+;+;+;+;+;+;+;+;+	3050	ankyrin repeat and zinc finger domain containing 1	-1.10295	-0.141366	0.41272	0.669351	3.79264	3.62144	4.33362	4.08751	3.78284	4.32212	3.6738	3.65189	3.66382	4.26739	3.95522	3.93245	661	707	577	771	531	969	748	632	638	706	523	542
Glb1l	chr1;chr1;chr1;chr1;chr1;chr1;chr1;chr1;chr1;chr1;chr1;chr1;chr1;chr1;chr1;chr1;chr1	75198235;75199911;75200330;75200944;75201198;75201399;75201743;75202050;75202187;75202408;75202575;75202847;75208319;75208687;75209056;75209381;75210591	75199757;75200126;75200461;75201057;75201287;75201473;75201861;75202090;75202308;75202466;75202749;75202941;75208379;75208837;75209222;75209503;75210778	-;-;-;-;-;-;-;-;-;-;-;-;-;-;-;-;-	3451	galactosidase, beta 1-like	1.04793	0.0675355	0.728485	0.875721	1.46711	1.49526	0.89335	1.33232	1.33569	1.44497	1.60863	1.44802	1.53636	1.10432	1.56843	1.11783	149	183	60	129	110	149	202	155	165	89	113	87
Stk16	chr1;chr1;chr1;chr1;chr1;chr1;chr1;chr1;chr1;chr1;chr1;chr1;chr1;chr1;chr1;chr1;chr1;chr1;chr1;chr1;chr1;chr1;chr1;chr1	75210829;75210829;75210829;75211240;75211240;75211240;75211925;75211925;75211925;75212600;75212600;75212600;75212886;75212886;75212886;75213113;75213133;75213133;75213576;75213576;75213576;75213814;75213814;75213814	75211024;75211052;75211052;75211414;75211414;75211414;75212144;75212144;75212144;75212733;75212733;75212733;75213006;75213006;75213006;75213228;75213228;75213228;75213697;75213697;75213697;75215606;75215606;75215606	+;+;+;+;+;+;+;+;+;+;+;+;+;+;+;+;+;+;+;+;+;+;+;+	2905	serine/threonine kinase 16	-1.0477	-0.0672193	0.624074	0.81642	3.70879	3.35303	3.67881	3.64421	3.78642	3.70351	3.43812	3.46017	3.37396	3.80506	3.58372	3.7941	594	559	349	540	507	601	605	527	497	488	385	469
Tuba4a	chr1;chr1;chr1;chr1	75214974;75216827;75217212;75219193	75216593;75216975;75217434;75219253	-;-;-;-	2053	tubulin, alpha 4A	1.42345	0.509396	0.0111247	0.0635265	6.9343	5.76474	6.96198	6.38959	6.96264	6.71486	7.10894	6.82215	7.14364	7.3447	7.26626	7.37621	3928	2103	2402	2560	3240	3426	5448	3831	4793	4012	3495	3971
Dnajb2	chr1;chr1;chr1;chr1;chr1;chr1;chr1;chr1;chr1;chr1;chr1;chr1;chr1;chr1;chr1;chr1;chr1;chr1;chr1;chr1;chr1;chr1;chr1;chr1;chr1;chr1;chr1;chr1;chr1;chr1;chr1;chr1;chr1;chr1;chr1;chr1;chr1;chr1;chr1;chr1;chr1;chr1;chr1;chr1;chr1;chr1;chr1	75236423;75236423;75236423;75236423;75236702;75236852;75236852;75236852;75236852;75237455;75237455;75237455;75237455;75237455;75239280;75239280;75239280;75239280;75239508;75239508;75239508;75239508;75239508;75240892;75240892;75240892;75240892;75240892;75241171;75241171;75241171;75241171;75241171;75241409;75241409;75241409;75241409;75241409;75243458;75243458;75243458;75243458;75243458;75244794;752…	75236537;75236589;75236589;75236589;75236948;75236948;75236948;75236948;75236948;75237564;75237564;75237564;75237564;75237564;75239333;75239333;75239333;75239333;75239630;75239630;75239630;75239630;75239630;75240984;75240984;75240984;75240984;75240984;75241273;75241273;75241273;75241273;75241273;75241479;75241479;75241479;75241479;75241479;75243661;75243661;75243661;75243661;75245692;75245692;752…	+;+;+;+;+;+;+;+;+;+;+;+;+;+;+;+;+;+;+;+;+;+;+;+;+;+;+;+;+;+;+;+;+;+;+;+;+;+;+;+;+;+;+;+;+;+;+	3203	DnaJ heat shock protein family (Hsp40) member B2	-1.25376	-0.326257	0.0112953	0.064173	4.69974	4.34472	4.80812	4.69875	4.73885	4.87405	4.33565	4.21537	4.13822	4.5178	4.45368	4.55592	1302	1226	842	1237	1082	1492	1243	981	931	882	776	877
Dnpep	chr1;chr1;chr1;chr1;chr1;chr1;chr1;chr1;chr1;chr1;chr1;chr1;chr1;chr1;chr1;chr1;chr1;chr1;chr1;chr1;chr1;chr1;chr1;chr1;chr1;chr1;chr1;chr1;chr1;chr1	75308565;75308565;75309299;75309299;75311792;75311792;75311992;75311992;75312405;75312405;75313426;75313426;75314364;75314364;75315130;75315130;75315345;75315345;75315619;75315619;75315945;75315945;75316330;75316330;75316541;75316541;75316710;75316710;75316891;75317335	75308709;75308709;75309466;75309466;75311893;75311893;75312031;75312031;75312565;75312565;75313509;75313509;75314441;75314441;75315237;75315237;75315420;75315420;75315749;75315749;75316070;75316070;75316443;75316443;75316629;75316629;75316803;75316803;75317017;75317637	-;-;-;-;-;-;-;-;-;-;-;-;-;-;-;-;-;-;-;-;-;-;-;-;-;-;-;-;-;-	1946	aspartyl aminopeptidase	-1.1448	-0.195092	0.20873	0.456025	4.73053	4.26974	5.00915	4.68826	4.49489	4.64636	4.31242	4.10763	4.37622	4.64454	4.63353	4.61753	808	707	588	746	555	774	743	553	667	585	534	556
Des	chr1;chr1;chr1;chr1;chr1;chr1;chr1;chr1;chr1	75360292;75362158;75362313;75362565;75362894;75363471;75365328;75366760;75367009	75360992;75362218;75362408;75362726;75363019;75363691;75365371;75366842;75368579	+;+;+;+;+;+;+;+;+	3065	desmin	-2.87642	-1.52428	0.0464808	0.176634	4.41825	4.00039	1.47855	2.51868	6.48674	1.17923	2.78925	3.98835	3.64539	1.5271	2.19484	2.36783	1025	924	80	261	3478	110	407	802	633	106	155	184
Speg	chr1;chr1;chr1;chr1;chr1;chr1;chr1;chr1;chr1;chr1;chr1;chr1;chr1;chr1;chr1;chr1;chr1;chr1;chr1;chr1;chr1;chr1;chr1;chr1;chr1;chr1;chr1;chr1;chr1;chr1;chr1;chr1;chr1;chr1;chr1;chr1;chr1;chr1;chr1;chr1;chr1;chr1;chr1;chr1;chr1;chr1;chr1;chr1;chr1;chr1;chr1;chr1;chr1;chr1;chr1;chr1;chr1;chr1;chr1;chr1;chr1;chr1;chr1;chr1;chr1;chr1;chr1;chr1;chr1;chr1;chr1;chr1;chr1;chr1;chr1;chr1;chr1;chr1;chr1;chr1…	75375297;75382114;75383137;75384656;75384656;75384828;75384828;75385610;75387798;75387798;75387801;75390979;75390979;75390979;75391762;75391762;75391762;75400085;75401055;75401055;75401055;75401055;75401463;75401463;75401463;75401463;75402298;75402298;75402298;75402298;75403777;75403777;75404887;75404887;75406306;75406306;75406579;75406579;75406876;75406876;75409954;75409954;75410289;75410289;754…	75375833;75382174;75383179;75384745;75384745;75385164;75385164;75385676;75389104;75389104;75389104;75391122;75391122;75391122;75391944;75391944;75391944;75400262;75401230;75401230;75401230;75401230;75401551;75401551;75401551;75401551;75402473;75402473;75402473;75402473;75404565;75404565;75405147;75405147;75406464;75406464;75406768;75406768;75407099;75407099;75410073;75410073;75410393;75410393;754…	+;+;+;+;+;+;+;+;+;+;+;+;+;+;+;+;+;+;+;+;+;+;+;+;+;+;+;+;+;+;+;+;+;+;+;+;+;+;+;+;+;+;+;+;+;+;+;+;+;+;+;+;+;+;+;+;+;+;+;+;+;+;+;+;+;+;+;+;+;+;+;+;+;+;+;+;+;+;+;+;+;+;+;+;+;+;+;+;+;+;+;+;+;+;+;+	11925	SPEG complex locus	-1.73063	-0.7913	0.15373	0.381125	-0.264935	-0.648754	-1.79906	-1.70895	1.08097	-2.59887	-0.954158	-0.378533	-1.54915	-1.98547	-1.36528	-2.0642	155	143	32	54	319	31	118	151	67	36	51	33
Gmppa	chr1;chr1;chr1;chr1;chr1;chr1;chr1;chr1;chr1;chr1;chr1;chr1;chr1	75435943;75436778;75436937;75438251;75438842;75439345;75440412;75441475;75441730;75441985;75442185;75442444;75442901	75436011;75436838;75437034;75438354;75439028;75439404;75440542;75441609;75441827;75442031;75442277;75442612;75443176	+;+;+;+;+;+;+;+;+;+;+;+;+	1528	GDP-mannose pyrophosphorylase A	-1.02172	-0.0310038	0.808192	0.916161	4.67637	4.39632	4.43017	4.29856	4.27458	4.57912	4.44159	4.32272	4.47294	4.5394	4.45331	4.26984	611	606	309	447	374	580	638	504	560	427	370	343
Chpf	chr1;chr1;chr1;chr1;chr1;chr1;chr1;chr1;chr1	75474569;75474569;75476560;75476560;75477245;75477245;75478270;75478792;75478792	75476226;75476226;75476739;75476739;75477818;75477818;75478412;75479471;75479471	-;-;-;-;-;-;-;-;-	3235	chondroitin polymerizing factor	-1.56079	-0.642274	0.199619	0.444471	3.20361	1.85374	0.88734	0.546035	1.15597	-0.28191	1.32977	1.64001	1.12232	0.831332	0.429742	0.4429	466	220	56	70	91	42	156	166	116	69	48	51
Obsl1	chr1;chr1;chr1;chr1;chr1;chr1;chr1;chr1;chr1;chr1;chr1;chr1;chr1;chr1;chr1;chr1;chr1;chr1;chr1;chr1	75485825;75486640;75487223;75487629;75487906;75488589;75489483;75490796;75491188;75492506;75492870;75493785;75497008;75498075;75499902;75501959;75502913;75503367;75503697;75505213	75485959;75486909;75487327;75487790;75488062;75488701;75489749;75491068;75491457;75492793;75493145;75494057;75497280;75498347;75500174;75502255;75503215;75503618;75503966;75506452	-;-;-;-;-;-;-;-;-;-;-;-;-;-;-;-;-;-;-;-	5770	obscurin-like 1	1.28612	0.363027	0.427817	0.682636	-0.205842	0.604607	-2.27851	-1.02223	-0.140928	-1.46209	0.286853	0.678318	-0.0617068	-1.0201	-0.346398	-0.852742	78	165	11	42	66	33	135	152	91	34	50	37
Inha	chr1;chr1	75507077;75509334	75507518;75510354	+;+	1463	inhibin alpha	1.0646	0.0903164	0.748804	0.88698	1.73646	1.86362	2.31155	1.64921	1.55026	2.37142	2.24501	2.16602	1.93365	2.15255	2.39652	0.873147	76	100	68	68	54	120	133	108	92	78	85	31
Stk11ip	chr1;chr1;chr1;chr1;chr1;chr1;chr1;chr1;chr1;chr1;chr1;chr1;chr1;chr1;chr1;chr1;chr1;chr1;chr1;chr1;chr1;chr1;chr1;chr1;chr1	75521529;75521764;75524683;75525088;75525419;75525852;75526087;75527058;75527363;75527576;75527802;75527969;75528309;75528911;75529411;75529934;75530173;75532303;75532627;75533560;75533753;75534172;75534404;75535178;75536086	75521642;75521849;75524888;75525162;75525514;75525959;75526158;75527184;75527466;75527671;75527843;75528118;75528393;75529261;75529616;75530050;75530350;75532515;75532730;75533657;75533931;75534253;75534474;75535425;75537335	+;+;+;+;+;+;+;+;+;+;+;+;+;+;+;+;+;+;+;+;+;+;+;+;+	4458	serine/threonine kinase 11 interacting protein	-1.14474	-0.195025	0.136694	0.354936	2.83674	2.67728	2.91315	2.9096	2.66276	3.04428	2.82264	2.57888	2.46452	2.67036	2.63943	2.70818	498	537	315	498	357	584	606	439	406	341	307	339
Slc4a3	chr1;chr1;chr1;chr1;chr1;chr1;chr1;chr1;chr1;chr1;chr1;chr1;chr1;chr1;chr1;chr1;chr1;chr1;chr1;chr1;chr1;chr1;chr1	75546266;75546772;75547233;75547944;75548316;75548869;75550504;75550755;75551247;75551637;75552153;75552623;75553256;75553624;75554160;75554502;75554923;75555411;75555939;75556744;75557273;75557627;75558813	75546382;75546921;75547398;75548221;75548431;75549065;75550652;75550935;75551382;75551820;75552252;75552807;75553481;75553842;75554308;75554696;75555141;75555500;75556105;75556997;75557442;75557800;75559431	+;+;+;+;+;+;+;+;+;+;+;+;+;+;+;+;+;+;+;+;+;+;+	4441	solute carrier family 4 (anion exchanger), member 3	1.12094	0.164714	0.75497	0.889572	0.11546	1.17021	-1.90082	-1.22515	-0.674155	-0.547551	0.316609	0.819784	0.508063	-1.20214	-0.401192	-1.42923	75	188	11	28	35	48	106	129	104	23	37	19
Epha4	chr1;chr1;chr1;chr1;chr1;chr1;chr1;chr1;chr1;chr1;chr1;chr1;chr1;chr1;chr1;chr1;chr1;chr1	77367185;77372910;77374771;77377414;77380864;77382869;77383523;77387797;77388473;77390033;77398494;77399638;77401200;77426551;77444865;77506548;77511683;77514941	77369671;77373847;77374926;77377607;77381013;77383078;77383584;77387982;77388586;77390091;77398605;77399797;77401324;77426889;77445020;77507211;77511750;77515088	-;-;-;-;-;-;-;-;-;-;-;-;-;-;-;-;-;-	6328	Eph receptor A4	1.58733	0.666599	2.74366e-05	0.000544721	3.61052	4.07189	3.50265	3.46345	3.2202	3.5472	4.48236	4.37086	4.45035	4.10608	4.09411	3.97699	1209	2005	673	1038	746	1175	2719	2159	2284	1310	1195	1160
Pax3	chr1;chr1;chr1;chr1;chr1;chr1;chr1;chr1;chr1;chr1;chr1;chr1;chr1;chr1;chr1;chr1;chr1	78101267;78101267;78103328;78121578;78121578;78122591;78122591;78132228;78132228;78192442;78192442;78193740;78193740;78195251;78195251;78196665;78196665	78103574;78102835;78103574;78121792;78121792;78122756;78122756;78132433;78132433;78192576;78192576;78193869;78193869;78195486;78195486;78197136;78197136	-;-;-;-;-;-;-;-;-;-;-;-;-;-;-;-;-	3868	paired box 3	1.37069	0.454902	0.458254	0.706911	-2.08439	-0.717535	-2.81418	-2.3537	-1.6854	-2.10614	-0.81287	0.160187	-1.65473	-3.46654	-3.35166	-2.64492	14	44	5	11	15	14	42	71	20	4	4	7
Sgpp2	chr1;chr1;chr1;chr1;chr1	78310346;78360071;78390475;78393359;78416875	78310502;78360229;78390654;78393448;78420286	+;+;+;+;+	3998	sphingosine-1-phosphate phosphotase 2	3.99175	1.99702	0.0247428	0.113434	1.24515	2.09263	-2.86187	-3.24877	-1.12362	-5.64026	2.41292	1.84137	2.52623	1.83257	2.03492	2.82213	148	321	5	6	23	1	409	236	380	171	181	329
Farsb	chr1;chr1;chr1;chr1;chr1;chr1;chr1;chr1;chr1;chr1;chr1;chr1;chr1;chr1;chr1;chr1;chr1;chr1;chr1;chr1;chr1;chr1;chr1;chr1;chr1;chr1;chr1;chr1;chr1;chr1;chr1;chr1;chr1;chr1;chr1;chr1;chr1;chr1;chr1;chr1;chr1;chr1;chr1;chr1;chr1;chr1;chr1;chr1;chr1;chr1;chr1;chr1;chr1;chr1;chr1;chr1;chr1;chr1;chr1;chr1;chr1;chr1;chr1;chr1;chr1;chr1;chr1;chr1	78417958;78424745;78424745;78424745;78425193;78443635;78443635;78443635;78443635;78454754;78454754;78454754;78454754;78458565;78458565;78458565;78458565;78462306;78462306;78462306;78462306;78462835;78462835;78462835;78462835;78463272;78463272;78463272;78463272;78466967;78466967;78466967;78466967;78467971;78467971;78467971;78467971;78469252;78469252;78469252;78469252;78471083;78471083;78471083;784…	78418222;78425345;78425345;78425345;78425345;78443790;78443790;78443790;78443790;78454871;78454871;78454871;78454871;78458657;78458657;78458657;78458657;78462386;78462386;78462386;78462386;78463042;78463042;78463042;78463042;78463333;78463333;78463333;78463333;78467018;78467018;78467018;78467018;78468032;78468032;78468032;78468032;78469322;78469322;78469322;78469322;78471191;78471191;78471191;784…	-;-;-;-;-;-;-;-;-;-;-;-;-;-;-;-;-;-;-;-;-;-;-;-;-;-;-;-;-;-;-;-;-;-;-;-;-;-;-;-;-;-;-;-;-;-;-;-;-;-;-;-;-;-;-;-;-;-;-;-;-;-;-;-;-;-;-;-	2539	phenylalanyl-tRNA synthetase, beta subunit	1.08346	0.115643	0.364162	0.627577	3.74681	3.63487	3.74799	3.89607	3.62802	3.75939	3.90322	3.89112	4.10273	3.79662	3.76294	3.60698	533	594	320	562	397	546	730	621	720	424	381	360
Acsl3	chr1;chr1;chr1;chr1;chr1;chr1;chr1;chr1;chr1;chr1;chr1;chr1;chr1;chr1;chr1;chr1;chr1;chr1;chr1;chr1;chr1;chr1;chr1;chr1;chr1;chr1;chr1;chr1;chr1;chr1;chr1;chr1;chr1;chr1;chr1;chr1;chr1;chr1;chr1;chr1;chr1;chr1;chr1;chr1;chr1	78657825;78657825;78657825;78663141;78681593;78681593;78688237;78688237;78688237;78690269;78690269;78690269;78692082;78692082;78692082;78694196;78694196;78694196;78696081;78696081;78696081;78696429;78696429;78696429;78696890;78696890;78696890;78698996;78698996;78698996;78699756;78699756;78699756;78701269;78701269;78701269;78703486;78703486;78703486;78705234;78705234;78705234;78706258;78706258;787…	78658103;78658103;78658103;78663280;78682010;78682010;78688414;78688414;78688414;78690378;78690378;78690378;78692220;78692220;78692220;78694346;78694346;78694346;78696204;78696204;78696204;78696500;78696500;78696500;78697029;78697029;78697029;78699168;78699168;78699168;78699830;78699830;78699830;78701460;78701460;78701460;78703600;78703600;78703600;78705391;78705391;78705391;78707743;78707743;787…	+;+;+;+;+;+;+;+;+;+;+;+;+;+;+;+;+;+;+;+;+;+;+;+;+;+;+;+;+;+;+;+;+;+;+;+;+;+;+;+;+;+;+;+;+	3950	acyl-CoA synthetase long-chain family member 3	-1.4137	-0.499477	0.0555308	0.199729	3.33653	4.23886	3.10136	3.4749	3.5044	3.2433	3.15481	3.58227	3.04494	2.21312	2.41015	3.33222	624	1405	318	653	567	594	676	780	538	220	232	463
Utp14b	chr1;chr1;chr1;chr1;chr1;chr1;chr1	78657825;78658440;78660326;78663141;78663141;78664326;78664326	78658103;78658660;78660390;78663280;78663280;78667601;78667601	+;+;+;+;+;+;+	3981	UTP14B small subunit processome component	-1.27706	-0.352828	0.39067	0.650157	0.628227	2.2918	0.241183	1.03403	0.30462	0.85339	1.0936	1.59456	0.565574	-0.216062	0.351955	0.252059	96	367	44	121	62	114	163	198	97	41	56	55
Kcne4	chr1;chr1	78816949;78817611	78816996;78820025	+;+	2463	potassium voltage-gated channel, Isk-related subfamily, gene 4	1.17247	0.229556	0.683114	0.851104	-0.552754	-0.764275	-2.16301	-1.46658	-2.3255	-3.57939	-0.846651	-0.742216	-0.804562	-1.05963	-4.51613	-1.99375	26	27	5	13	6	3	26	24	23	14	1	7
Ap1s3	chr1;chr1;chr1;chr1;chr1	79606876;79614203;79623682;79625107;79671850	79609202;79614340;79623790;79625285;79671972	-;-;-;-;-	2876	adaptor-related protein complex AP-1, sigma 3	-1.35762	-0.441081	0.0124159	0.0689882	3.3764	2.96558	3.7658	3.83682	3.39268	3.55024	3.01943	2.7866	2.83686	3.2245	3.25285	3.21622	467	423	367	611	382	535	448	327	339	323	303	311
Wdfy1	chr1;chr1;chr1;chr1;chr1;chr1;chr1;chr1;chr1;chr1;chr1;chr1;chr1;chr1;chr1;chr1;chr1	79702262;79706244;79707452;79709093;79713858;79714874;79724645;79726403;79726566;79729656;79729656;79733800;79733800;79740062;79740062;79761564;79761564	79705570;79706352;79707582;79709194;79713963;79715000;79724757;79726716;79726716;79729710;79729710;79733873;79733873;79740129;79740129;79761769;79761769	-;-;-;-;-;-;-;-;-;-;-;-;-;-;-;-;-	4714	WD repeat and FYVE domain containing 1	1.10342	0.141988	0.407801	0.665085	3.30571	3.28916	3.11821	2.81741	2.8062	2.89805	2.90184	3.07749	3.57293	3.40462	2.78449	3.28016	729	868	384	494	417	558	677	656	926	600	359	533
Mrpl44	chr1;chr1;chr1;chr1	79776018;79777858;79779488;79780964	79776311;79778326;79779666;79781445	+;+;+;+	1424	mitochondrial ribosomal protein L44	-1.16428	-0.219433	0.239417	0.493398	3.69867	3.19849	3.88288	3.71038	3.98952	3.71587	3.44105	3.60762	3.3472	3.58324	3.83147	3.05925	289	246	197	277	286	297	297	286	239	205	224	138
Serpine2	chr1;chr1;chr1;chr1;chr1;chr1;chr1;chr1;chr1	79794321;79796826;79799468;79801456;79802847;79810554;79816728;79821277;79858511	79795042;79796909;79799554;79801556;79803045;79810751;79816955;79821557;79858665	-;-;-;-;-;-;-;-;-	2055	serine (or cysteine) peptidase inhibitor, clade E, member 2	1.3624	0.446152	0.466269	0.711914	1.85454	1.40189	-1.90173	-0.113399	2.0966	0.406448	1.92794	2.64698	2.02692	-0.290103	0.456726	0.515387	116	102	5	28	111	43	150	212	138	20	31	34
Fam124b	chr1;chr1	80198699;80212933	80200548;80213944	-;-	2862	family with sequence similarity 124, member B	-2.32084	-1.21464	0.00716079	0.046193	0.805705	-1.48065	0.167211	0.571358	-1.25084	0.281666	-0.484353	-0.790774	-1.36992	-0.999848	-1.63505	-2.21035	78	19	30	63	15	55	39	27	18	17	10	7
Cul3	chr1;chr1;chr1;chr1;chr1;chr1;chr1;chr1;chr1;chr1;chr1;chr1;chr1;chr1;chr1;chr1	80266818;80269210;80271524;80276414;80277375;80277964;80280833;80281383;80282623;80283676;80286899;80288744;80290082;80304080;80322859;80340246	80267287;80269355;80271710;80276548;80277471;80278088;80280940;80281553;80282799;80283821;80287127;80288858;80290242;80304193;80323056;80340430	-;-;-;-;-;-;-;-;-;-;-;-;-;-;-;-	2764	cullin 3	1.40669	0.492307	6.39618e-05	0.00109032	6.9785	6.83674	6.98327	7.04822	6.92132	6.90242	7.42018	7.1114	7.29261	7.48809	7.64756	7.60612	5453	5953	3282	5441	4239	5253	9101	6303	7155	5966	6129	6270
Dock10	chr1;chr1;chr1;chr1;chr1;chr1;chr1;chr1;chr1;chr1;chr1;chr1;chr1;chr1;chr1;chr1;chr1;chr1;chr1;chr1;chr1;chr1;chr1;chr1;chr1;chr1;chr1;chr1;chr1;chr1;chr1;chr1;chr1;chr1;chr1;chr1;chr1;chr1;chr1;chr1;chr1;chr1;chr1;chr1;chr1;chr1;chr1;chr1;chr1;chr1;chr1;chr1;chr1;chr1;chr1;chr1;chr1;chr1;chr1;chr1;chr1;chr1;chr1;chr1;chr1;chr1;chr1;chr1;chr1;chr1;chr1;chr1;chr1;chr1;chr1;chr1;chr1;chr1;chr1;chr1…	80501068;80501068;80505325;80505325;80505621;80505621;80510277;80510277;80512427;80512427;80515489;80515489;80523716;80523716;80523970;80523970;80526224;80526224;80528233;80528233;80528649;80528649;80530078;80530078;80531174;80531174;80532322;80532322;80533786;80533786;80535853;80535853;80536845;80536845;80538783;80538783;80539810;80539810;80540085;80540085;80540244;80540244;80540457;80540457;805…	80501826;80501826;80505463;80505463;80505721;80505721;80510467;80510467;80512637;80512637;80515635;80515635;80523829;80523829;80524092;80524092;80526330;80526330;80528331;80528331;80528706;80528706;80530293;80530293;80531284;80531284;80532504;80532504;80533923;80533923;80535965;80535965;80536969;80536969;80538884;80538884;80539857;80539857;80540151;80540151;80540358;80540358;80540578;80540578;805…	-;-;-;-;-;-;-;-;-;-;-;-;-;-;-;-;-;-;-;-;-;-;-;-;-;-;-;-;-;-;-;-;-;-;-;-;-;-;-;-;-;-;-;-;-;-;-;-;-;-;-;-;-;-;-;-;-;-;-;-;-;-;-;-;-;-;-;-;-;-;-;-;-;-;-;-;-;-;-;-;-;-;-;-;-;-;-;-;-;-;-;-;-;-;-;-;-;-;-;-;-;-;-;-;-;-;-;-;-;-;-;-	7552	dedicator of cytokinesis 10	1.14451	0.194726	0.492137	0.73266	1.07126	2.30316	1.09268	1.64887	1.10966	0.746328	1.7993	1.93811	2.03004	0.980876	1.39858	1.30461	248	702	151	352	206	201	505	477	509	179	220	217
Irs1	chr1;chr1	82233105;82286777	82237604;82291439	-;-	9163	insulin receptor substrate 1	-2.03352	-1.02398	1.40421e-09	1.13999e-07	3.12225	2.52432	3.21792	3.20549	3.11021	2.63497	1.87538	1.82461	1.5957	2.20854	2.0992	2.13682	1248	993	800	1257	1001	904	646	535	457	509	434	469
Rhbdd1	chr1;chr1;chr1;chr1;chr1;chr1;chr1;chr1;chr1;chr1;chr1;chr1;chr1;chr1	82316579;82339049;82340319;82340319;82342730;82342730;82368292;82368292;82370334;82370334;82377561;82377561;82442863;82442863	82316648;82339296;82340830;82340830;82342862;82342862;82368380;82368380;82370390;82370390;82377704;82377704;82445367;82445367	+;+;+;+;+;+;+;+;+;+;+;+;+;+	3758	rhomboid domain containing 1	1.04013	0.0567573	0.634081	0.823144	3.34463	3.03477	3.29909	3.12678	3.29648	3.32487	3.30959	3.17632	3.33988	3.43068	3.2346	3.284	597	580	347	488	467	598	716	560	628	487	391	426
Col4a4	chr1;chr1;chr1;chr1;chr1;chr1;chr1;chr1;chr1;chr1;chr1;chr1;chr1;chr1;chr1;chr1;chr1;chr1;chr1;chr1;chr1;chr1;chr1;chr1;chr1;chr1;chr1;chr1;chr1;chr1;chr1;chr1;chr1;chr1;chr1;chr1;chr1;chr1;chr1;chr1;chr1;chr1;chr1;chr1;chr1;chr1;chr1;chr1	82450723;82453777;82455723;82456779;82462051;82462327;82466487;82469479;82470983;82471189;82472478;82479858;82480482;82484391;82485581;82486483;82487512;82489011;82489700;82491525;82492448;82493493;82495771;82497154;82497828;82498935;82506946;82509168;82518929;82523851;82524987;82525865;82527529;82528452;82528752;82529565;82531358;82531600;82532917;82534595;82535741;82539031;82539954;82541170;825…	82453394;82454063;82455911;82456895;82462178;82462332;82466595;82469634;82471096;82471317;82472549;82479965;82480589;82484465;82485644;82486664;82487616;82489154;82489870;82491686;82492666;82493600;82495839;82497337;82497934;82499007;82507109;82509257;82519093;82523955;82525056;82525918;82527573;82528511;82528805;82529645;82531399;82531635;82532979;82534630;82535809;82539147;82539998;82541304;825…	-;-;-;-;-;-;-;-;-;-;-;-;-;-;-;-;-;-;-;-;-;-;-;-;-;-;-;-;-;-;-;-;-;-;-;-;-;-;-;-;-;-;-;-;-;-;-;-	7808	collagen, type IV, alpha 4	-3.79917	-1.92568	2.27029e-06	6.99027e-05	-1.92051	-0.611101	-1.79198	-1.76142	-0.97633	-2.41416	-2.7489	-3.38998	-3.39164	-3.06637	-4.36503	-3.874	32	96	21	34	50	23	22	12	12	11	4	6
Col4a3	chr1;chr1;chr1;chr1;chr1;chr1;chr1;chr1;chr1;chr1;chr1;chr1;chr1;chr1;chr1;chr1;chr1;chr1;chr1;chr1;chr1;chr1;chr1;chr1;chr1;chr1;chr1;chr1;chr1;chr1;chr1;chr1;chr1;chr1;chr1;chr1;chr1;chr1;chr1;chr1;chr1;chr1;chr1;chr1;chr1;chr1;chr1;chr1;chr1;chr1;chr1;chr1	82586921;82641439;82643209;82648578;82649756;82650561;82651254;82652161;82653301;82654954;82655126;82656851;82657146;82660224;82660826;82662202;82662896;82664577;82666521;82666895;82668920;82669672;82670175;82671307;82672597;82673979;82675909;82676666;82678567;82679079;82679549;82680680;82682286;82682703;82689107;82689986;82690521;82693419;82696256;82696680;82697740;82700238;82700757;82708590;827…	82587431;82641495;82643298;82648622;82649800;82650623;82651307;82652187;82653378;82655016;82655161;82656892;82657223;82660286;82660885;82662246;82662949;82664618;82666605;82666930;82669084;82669761;82670270;82671377;82672779;82674147;82676001;82676767;82678664;82679229;82679662;82680847;82682375;82682837;82689205;82690075;82690660;82693545;82696336;82696778;82697787;82700423;82700887;82708662;827…	+;+;+;+;+;+;+;+;+;+;+;+;+;+;+;+;+;+;+;+;+;+;+;+;+;+;+;+;+;+;+;+;+;+;+;+;+;+;+;+;+;+;+;+;+;+;+;+;+;+;+;+	8609	collagen, type IV, alpha 3	-3.28212	-1.71463	0.0373365	0.151314	-2.53313	-0.978575	-8.96585	-4.60661	-1.40215	-3.6008	-4.00186	-2.88025	-3.53253	-6.42216	-4.89927	-4.96898	23	82	0	5	41	11	10	19	12	1	3	3
Mff	chr1;chr1;chr1;chr1;chr1;chr1;chr1;chr1;chr1	82724918;82727228;82729216;82731113;82735419;82741818;82747083;82750520;82751585	82725084;82727336;82729436;82731282;82735507;82741976;82747142;82750604;82752389	+;+;+;+;+;+;+;+;+	1865	mitochondrial fission factor	-1.08797	-0.121636	0.302123	0.564727	4.88851	5.13902	5.35052	5.15189	5.02844	4.92522	4.78621	4.9734	4.97617	5.03704	4.9717	5.04161	864	1238	714	986	770	900	989	966	969	736	647	715
Agfg1	chr1;chr1;chr1;chr1;chr1;chr1;chr1;chr1;chr1;chr1;chr1;chr1;chr1	82839483;82858356;82870685;82875288;82876171;82880008;82882228;82883181;82886111;82886375;82893424;82894482;82894999	82839889;82858449;82870800;82875450;82876324;82880127;82882437;82883361;82886187;82886467;82893582;82894567;82896275	+;+;+;+;+;+;+;+;+;+;+;+;+	3137	ArfGAP with FG repeats 1	-1.0121	-0.0173464	0.891174	0.956743	4.42773	4.13468	4.52782	4.58933	4.1032	4.2469	4.49331	4.26004	4.31121	4.43034	4.19903	4.27517	1056	1038	679	1123	682	946	1358	991	1028	813	637	707
Ccl20	chr1;chr1;chr1;chr1;chr1;chr1;chr1;chr1	83116766;83116766;83117796;83117799;83117999;83117999;83118696;83118696	83116902;83116902;83117910;83117910;83118076;83118076;83119167;83119167	+;+;+;+;+;+;+;+	802	chemokine (C-C motif) ligand 20	3.48536	1.80131	0.00090874	0.00937312	0.374765	3.24549	2.18222	0.690818	0.584514	0.869118	3.40506	2.96507	3.56092	2.51736	3.3777	4.60473	16	143	34	19	15	23	163	103	156	55	92	227
Pid1	chr1;chr1;chr1	84036293;84159232;84284341	84038507;84159378;84284645	-;-;-	2667	phosphotyrosine interaction domain containing 1	-1.1127	-0.154068	0.724442	0.874066	3.002	3.13123	0.913916	1.82195	1.80858	0.645316	2.18609	2.67693	2.30279	1.28626	1.96549	1.19718	334	440	47	140	118	66	233	281	217	78	115	71
Trip12	chr1;chr1;chr1;chr1;chr1;chr1;chr1;chr1;chr1;chr1;chr1;chr1;chr1;chr1;chr1;chr1;chr1;chr1;chr1;chr1;chr1;chr1;chr1;chr1;chr1;chr1;chr1;chr1;chr1;chr1;chr1;chr1;chr1;chr1;chr1;chr1;chr1;chr1;chr1;chr1;chr1	84721189;84725396;84725736;84726203;84728125;84730532;84731623;84732013;84736982;84738678;84739514;84742187;84743094;84743820;84744678;84745013;84747178;84749158;84750358;84751539;84751880;84754271;84757417;84757722;84758974;84760763;84761011;84761864;84762119;84763328;84763839;84765980;84766159;84768583;84776317;84777424;84782827;84786091;84793525;84814823;84839229	84724814;84725499;84725830;84726316;84728289;84730696;84731777;84732127;84737080;84738834;84739656;84742338;84743221;84744019;84744751;84745185;84747329;84749349;84750499;84751713;84751980;84754478;84757535;84757950;84759127;84760919;84761128;84762029;84762187;84763489;84763931;84766075;84766194;84768731;84776412;84777507;84782963;84786196;84794327;84814969;84839304	-;-;-;-;-;-;-;-;-;-;-;-;-;-;-;-;-;-;-;-;-;-;-;-;-;-;-;-;-;-;-;-;-;-;-;-;-;-;-;-;-	9632	thyroid hormone receptor interactor 12	1.32794	0.40919	0.00422835	0.0309419	5.14613	5.13538	4.60055	5.0744	4.66088	4.92575	5.60444	5.27534	5.49917	5.1755	5.22796	5.26362	5336	6379	2193	4827	3083	4651	9009	6152	7193	4185	3992	4308
Fbxo36	chr1;chr1;chr1;chr1	84839841;84881092;84896490;84899997	84839968;84881200;84896662;84900486	+;+;+;+	900	F-box protein 36	-1.37071	-0.454926	0.0594013	0.207546	2.39905	2.05198	2.31945	2.19403	2.53965	2.16833	1.48196	1.78871	1.99615	1.33016	2.30514	1.90338	74	70	42	61	66	64	48	51	59	27	49	39
Slc16a14	chr1;chr1;chr1;chr1;chr1	84906705;84912196;84922854;84929287;84934860	84907429;84913173;84922997;84929564;84935083	-;-;-;-;-	2349	solute carrier family 16 (monocarboxylic acid transporters), member 14	1.19974	0.262719	0.463387	0.710608	4.51844	3.92284	2.35979	3.56409	3.00863	4.31393	4.6224	4.47289	3.93996	3.93244	3.8827	2.88618	842	671	113	413	239	742	1112	860	595	431	383	202
Sp110	chr1;chr1;chr1;chr1;chr1;chr1;chr1;chr1;chr1;chr1;chr1;chr1;chr1;chr1;chr1;chr1;chr1;chr1;chr1;chr1;chr1;chr1;chr1;chr1;chr1	85576899;85576899;85579057;85579057;85579644;85579644;85583512;85583512;85584903;85584903;85586215;85586215;85587462;85587462;85589114;85589114;85591523;85591523;85594265;85594265;85595962;85595962;85598629;85598629;85603835	85577345;85577345;85579199;85579199;85579745;85579745;85583580;85583580;85585052;85585052;85586295;85586295;85587539;85587539;85589191;85589191;85591789;85591789;85594433;85594433;85596109;85596109;85598779;85598810;85603891	-;-;-;-;-;-;-;-;-;-;-;-;-;-;-;-;-;-;-;-;-;-;-;-;-	1971	Sp110 nuclear body protein	1.76747	0.821682	0.00571935	0.0389317	1.30646	1.87599	1.28769	1.65389	1.0097	0.991793	1.8365	2.57936	2.77838	1.56687	2.48689	1.50646	76	136	45	92	50	62	135	194	223	70	122	65
Sp140	chr1;chr1;chr1;chr1;chr1;chr1;chr1;chr1;chr1;chr1;chr1;chr1;chr1;chr1;chr1;chr1;chr1	85600703;85609694;85610739;85614804;85615188;85620056;85621654;85626100;85630460;85632478;85635559;85637824;85641733;85642542;85642935;85643203;85644584	85601191;85609856;85610910;85614854;85615271;85620157;85621707;85626165;85630564;85632620;85635606;85637865;85641848;85642647;85643012;85643346;85645036	+;+;+;+;+;+;+;+;+;+;+;+;+;+;+;+;+	2416	Sp140 nuclear body protein	2.06567	1.04661	0.0160264	0.0832718	0.467627	1.77054	0.591277	0.646566	0.119761	-0.785189	1.61556	1.97167	2.63198	0.977751	1.58557	0.618935	52	155	34	56	33	22	142	156	247	57	80	43
Sp100	chr1;chr1;chr1;chr1;chr1;chr1;chr1;chr1;chr1;chr1;chr1;chr1;chr1;chr1;chr1;chr1;chr1;chr1;chr1;chr1	85650050;85659703;85662473;85663526;85665279;85666914;85670002;85673625;85675195;85679059;85681086;85691975;85694259;85697006;85699607;85701117;85701405;85707227;85707982;85708993	85650127;85659862;85662641;85663597;85665344;85667003;85670082;85673771;85675266;85679109;85681139;85692049;85694309;85697110;85699749;85701149;85701443;85707298;85708125;85709448	+;+;+;+;+;+;+;+;+;+;+;+;+;+;+;+;+;+;+;+	2158	nuclear antigen Sp100	2.31529	1.2112	0.00076373	0.0082217	2.686	3.52569	2.97425	2.5367	1.95968	1.71135	3.81849	4.05672	4.75519	2.85873	3.97077	3.17671	217	468	159	186	106	112	585	592	962	188	374	227
A630001G21Rik	chr1;chr1;chr1;chr1;chr1;chr1	85717083;85719025;85723098;85725121;85726459;85736472	85718368;85719129;85723181;85725289;85726615;85736606	-;-;-;-;-;-	1936	RIKEN cDNA A630001G21 gene	1.04741	0.0668268	0.816154	0.92004	-0.380366	0.725614	0.867956	0.118236	0.203952	0.156117	0.5457	0.596662	0.260171	-0.134359	0.75729	0.16088	23	60	33	31	28	34	54	48	38	21	36	25
Cab39	chr1;chr1;chr1;chr1;chr1;chr1;chr1;chr1;chr1	85793447;85818357;85835323;85837286;85842198;85844593;85847410;85848277;85849033	85793821;85818513;85835487;85837404;85842366;85844652;85847475;85848420;85851577	+;+;+;+;+;+;+;+;+	3800	calcium binding protein 39	1.03929	0.0555962	0.610952	0.808209	5.7629	6.0199	6.04398	6.09672	5.92978	5.85784	5.96273	5.86722	5.98904	6.06283	6.0195	6.15473	3228	4646	2353	3868	2931	3501	4556	3658	3985	3054	2726	3152
Itm2c	chr1;chr1;chr1;chr1;chr1;chr1	85894510;85903010;85905214;85906422;85907008;85907547	85894789;85903150;85905402;85906532;85907158;85908698	+;+;+;+;+;+	2024	integral membrane protein 2C	1.02051	0.0292861	0.878899	0.95243	4.96682	5.19009	4.75002	4.44615	4.53856	4.46316	4.75174	5.19678	5.07855	4.25987	4.61416	4.58399	990	1392	511	656	595	709	1048	1224	1129	466	548	565
Gpr55	chr1;chr1	85939537;85960835	85941865;85961055	-;-	2550	G protein-coupled receptor 55	2.40717	1.26734	0.000159023	0.00232269	-1.82381	-1.85047	-1.74062	-0.978005	-2.93549	-2.69104	-0.741067	-0.678118	-0.47543	-0.751824	-0.632558	-0.355834	11	13	7	19	4	6	29	26	30	18	18	23
Psmd1	chr1;chr1;chr1;chr1;chr1;chr1;chr1;chr1;chr1;chr1;chr1;chr1;chr1;chr1;chr1;chr1;chr1;chr1;chr1;chr1;chr1;chr1;chr1;chr1;chr1	86064619;86070583;86071614;86071827;86075799;86077356;86078568;86082037;86083147;86085182;86086030;86086575;86088809;86089994;86092003;86094276;86116575;86118510;86126456;86128136;86130637;86132714;86133638;86136963;86139080	86064805;86070626;86071687;86071996;86076004;86077499;86078794;86082097;86083275;86085270;86086108;86086748;86088920;86090190;86092098;86094340;86116689;86118626;86126558;86128305;86130729;86132800;86133784;86137116;86139295	+;+;+;+;+;+;+;+;+;+;+;+;+;+;+;+;+;+;+;+;+;+;+;+;+	3256	proteasome (prosome, macropain) 26S subunit, non-ATPase, 1	1.09178	0.126679	0.405409	0.663566	5.83569	5.57086	6.40699	5.91699	6.28834	6.10646	6.09986	5.95936	6.13766	6.2547	6.24346	6.32115	2909	2916	2593	2926	3220	3564	4293	3341	3785	2989	2728	3031
Armc9	chr1;chr1;chr1;chr1;chr1;chr1;chr1;chr1;chr1;chr1;chr1;chr1;chr1;chr1;chr1;chr1;chr1;chr1;chr1;chr1;chr1;chr1;chr1;chr1;chr1;chr1;chr1;chr1;chr1;chr1;chr1;chr1;chr1;chr1;chr1;chr1;chr1;chr1;chr1;chr1;chr1;chr1;chr1;chr1;chr1;chr1	86154780;86154815;86156918;86156918;86159995;86159995;86162665;86162665;86164696;86164696;86169910;86169910;86172124;86172124;86173557;86173557;86176814;86176814;86186105;86186105;86188877;86188877;86191010;86191010;86194277;86194277;86196319;86196319;86198242;86198242;86199838;86199838;86202490;86202490;86207953;86207953;86213050;86213050;86244566;86244566;86252277;86252277;86257226;86262042;862…	86154843;86154843;86157005;86157005;86160123;86160123;86162835;86162835;86164851;86164851;86170002;86170002;86172148;86172148;86173714;86173714;86176912;86176912;86186139;86186139;86188988;86188988;86191102;86191102;86194367;86194367;86196442;86196442;86198381;86198381;86199914;86199914;86202564;86202564;86208043;86208043;86213105;86213105;86244670;86244670;86252392;86252491;86257362;86262165;862…	+;+;+;+;+;+;+;+;+;+;+;+;+;+;+;+;+;+;+;+;+;+;+;+;+;+;+;+;+;+;+;+;+;+;+;+;+;+;+;+;+;+;+;+;+;+	5256	armadillo repeat containing 9	-1.2481	-0.319736	0.158575	0.387507	0.36997	0.807388	0.107941	0.469588	0.532762	0.220183	0.322175	0.307594	0.446719	-0.118593	-0.30071	-0.148776	106	173	53	108	96	97	126	107	118	58	47	55
B3gnt7	chr1;chr1	86303221;86305045	86303554;86307305	+;+	2595	UDP-GlcNAc:betaGal beta-1,3-N-acetylglucosaminyltransferase 7	3.45664	1.78937	9.25107e-05	0.00148068	-2.69506	-1.33936	-2.54901	-2.22503	-2.65378	-3.65471	-0.816349	-1.00777	0.44387	-1.47715	-0.437562	-0.89919	6	19	4	8	5	3	28	21	58	11	21	16
Ncl	chr1;chr1;chr1;chr1;chr1;chr1;chr1;chr1;chr1;chr1;chr1;chr1;chr1;chr1	86344719;86350812;86351367;86352198;86352510;86353126;86353732;86355020;86356052;86356371;86356556;86356957;86358107;86359206	86350696;86351035;86351493;86352319;86352633;86353280;86353855;86355144;86356193;86356457;86356741;86357452;86358223;86359455	-;-;-;-;-;-;-;-;-;-;-;-;-;-	8257	nucleolin	1.37414	0.458529	0.00114645	0.0112805	5.90956	5.7027	5.97994	6.12088	6.37173	6.18875	6.32895	6.54515	6.54266	6.53236	6.37828	6.75215	7765	8103	4891	8547	8652	9569	12761	12717	12710	9189	7596	10363
Snora75	chr1	86351170	86351285	-	116	small nucleolar RNA, H/ACA box 75	1.53797	0.621024	0.150411	0.375646	1.53779	2.60783	3.22245	3.04656	2.79932	2.84846	2.21179	2.56027	3.60366	3.12969	3.24831	4.4343	5	13	10	14	10	13	10	11	23	12	12	29
C130036L24Rik	chr1;chr1	86359574;86367133	86360007;86367964	+;+	1266	RIKEN cDNA C130036L24 gene	-1.0854	-0.118228	0.770708	0.896944	-0.375356	-1.20826	-1.51355	-0.506444	-1.15021	-0.835236	-1.73119	-1.02169	-0.45173	-0.441697	-0.607315	-2.74389	15	10	4	13	7	11	7	10	15	11	9	2
Ptma	chr1;chr1;chr1;chr1;chr1	86526736;86529173;86529456;86529731;86529965	86526950;86529244;86529552;86529804;86530698	+;+;+;+;+	1192	prothymosin alpha	-1.00798	-0.0114725	0.952403	0.984373	9.76777	9.201	10.3128	9.83247	10.1402	10.1261	9.68926	9.76411	9.65404	10.1982	9.99618	10.1628	16257	13219	14229	16165	17022	21163	18919	17094	15857	16837	13463	15909
Pde6d	chr1;chr1;chr1;chr1;chr1	86543015;86545702;86546657;86547529;86582300	86543583;86545807;86546782;86547617;86582501	-;-;-;-;-	1092	phosphodiesterase 6D, cGMP-specific, rod, delta	-1.25999	-0.333412	0.0590111	0.206902	4.14507	3.69409	4.19076	3.65251	3.91347	3.77361	3.33827	3.55234	3.67487	3.8718	3.56765	3.37819	302	266	187	204	208	237	212	211	230	192	143	132
Cops7b	chr1;chr1;chr1;chr1;chr1;chr1;chr1	86587100;86589164;86592291;86596751;86599003;86601083;86605058	86587235;86589341;86592366;86596839;86599205;86601188;86606500	+;+;+;+;+;+;+	2231	COP9 signalosome subunit 7B	-1.15858	-0.212362	0.156527	0.384789	2.85919	2.82223	3.06445	3.12376	2.80445	3.22436	2.82213	2.83356	2.63157	2.84856	2.74313	2.78632	253	297	175	289	197	331	303	262	228	193	165	179
Dis3l2	chr1;chr1;chr1;chr1;chr1;chr1;chr1;chr1;chr1;chr1;chr1;chr1;chr1;chr1;chr1;chr1;chr1;chr1;chr1;chr1;chr1;chr1;chr1;chr1;chr1;chr1;chr1;chr1;chr1;chr1;chr1;chr1;chr1;chr1;chr1;chr1;chr1;chr1;chr1;chr1;chr1;chr1;chr1	86703804;86703804;86744681;86744681;86745341;86745341;86754227;86754227;86760288;86760288;86791416;86821222;86821222;86854360;86854360;86857127;86857127;86878403;86878403;86930754;86930754;86959743;86959743;86973400;86973400;86990092;86990092;87021038;87021038;87044017;87044017;87044830;87044830;87047037;87047037;87047448;87047448;87047688;87047688;87048833;87048833;87049623;87049623	86703871;86703871;86744828;86744828;86745498;86745498;86754280;86754280;86760389;86760389;86791457;86821450;86821450;86854460;86854460;86857374;86857374;86878576;86878576;86930833;86930833;86959855;86959855;86973507;86973507;86990325;86990325;87021117;87021117;87044200;87044200;87044916;87044916;87047184;87047184;87047578;87047578;87047792;87047792;87048934;87048934;87050097;87050097	+;+;+;+;+;+;+;+;+;+;+;+;+;+;+;+;+;+;+;+;+;+;+;+;+;+;+;+;+;+;+;+;+;+;+;+;+;+;+;+;+;+;+	3171	DIS3 like 3'-5' exoribonuclease 2	-1.13301	-0.180162	0.201051	0.44602	2.88023	2.88151	2.94488	2.98819	3.13388	3.05008	2.98701	2.89971	2.97713	2.556	2.64394	2.66524	365	440	229	374	352	417	483	390	412	224	219	234
Eif4e2	chr1;chr1;chr1;chr1;chr1;chr1;chr1;chr1;chr1;chr1;chr1;chr1;chr1;chr1;chr1;chr1;chr1;chr1;chr1;chr1;chr1	87213914;87213914;87213939;87219581;87219581;87219581;87220920;87220920;87220920;87224353;87224353;87224353;87225850;87225850;87225850;87226097;87226097;87226097;87227801;87227801;87237846	87214019;87214019;87214495;87219695;87219695;87219695;87221054;87221054;87221054;87224457;87224457;87224457;87226002;87226002;87226002;87226233;87226233;87226233;87228858;87228858;87240488	+;+;+;+;+;+;+;+;+;+;+;+;+;+;+;+;+;+;+;+;+	4928	eukaryotic translation initiation factor 4E member 2	1.11258	0.153903	0.231537	0.483676	3.95326	3.54294	4.16584	3.78046	3.96263	3.80888	3.956	3.92121	3.89231	4.1339	4.04912	4.22528	1194	1082	830	1007	972	1097	1470	1231	1208	1040	902	1073
Efhd1	chr1;chr1;chr1;chr1	87264364;87289468;87297629;87309661	87264754;87289615;87297763;87310791	+;+;+;+	1805	EF hand domain containing 1	1.33731	0.419329	0.504352	0.740903	-0.408941	0.727712	-2.42176	-0.556443	-0.493993	0.214478	0.44779	1.84956	-0.555138	-1.40289	-0.834975	-1.76104	21	56	3	18	16	33	47	107	20	8	11	6
Gigyf2	chr1;chr1;chr1;chr1;chr1;chr1;chr1;chr1;chr1;chr1;chr1;chr1;chr1;chr1;chr1;chr1;chr1;chr1;chr1;chr1;chr1;chr1;chr1;chr1;chr1;chr1;chr1;chr1;chr1;chr1;chr1;chr1;chr1;chr1;chr1;chr1;chr1;chr1;chr1;chr1;chr1;chr1;chr1;chr1;chr1;chr1;chr1;chr1;chr1;chr1;chr1;chr1;chr1;chr1;chr1;chr1;chr1;chr1	87326998;87326998;87334270;87334270;87354404;87354404;87364104;87364104;87365184;87365184;87373997;87373997;87378972;87378972;87379968;87379968;87403667;87403667;87406984;87407002;87407293;87407293;87407535;87407535;87410662;87410662;87411708;87411708;87416818;87416818;87419088;87419088;87420285;87420285;87421491;87421491;87423181;87423181;87425065;87425065;87428570;87428570;87433680;87433680;874…	87327092;87327092;87334334;87334334;87354486;87354486;87364233;87364233;87365279;87365279;87374111;87374111;87379083;87379083;87380008;87380008;87403846;87403846;87407201;87407201;87407455;87407455;87407723;87407723;87410858;87410858;87411867;87411867;87416984;87416984;87419179;87419179;87420392;87420392;87421591;87421591;87423281;87423281;87425226;87425226;87428728;87428728;87433916;87433916;874…	+;+;+;+;+;+;+;+;+;+;+;+;+;+;+;+;+;+;+;+;+;+;+;+;+;+;+;+;+;+;+;+;+;+;+;+;+;+;+;+;+;+;+;+;+;+;+;+;+;+;+;+;+;+;+;+;+;+	5743	GRB10 interacting GYF protein 2	1.0148	0.0211944	0.831132	0.927643	4.30193	4.20463	4.28967	4.40861	4.28655	4.40445	4.43627	4.38959	4.28005	4.22495	4.30816	4.382	1772	1995	1054	1814	1418	1932	2390	1985	1842	1291	1258	1394
Ngef	chr1;chr1;chr1;chr1;chr1;chr1;chr1;chr1;chr1;chr1;chr1;chr1;chr1;chr1;chr1;chr1;chr1;chr1;chr1;chr1;chr1;chr1;chr1;chr1;chr1;chr1;chr1;chr1	87476829;87476829;87479103;87479103;87479837;87479837;87480587;87480587;87481116;87481116;87482623;87482623;87484599;87484599;87486156;87486156;87487799;87487799;87489584;87489584;87503266;87503266;87509245;87509245;87510093;87540659;87545797;87573688	87477744;87477744;87479207;87479207;87479916;87479916;87480742;87480742;87481279;87481279;87482712;87482712;87484673;87484673;87486285;87486285;87487951;87487951;87489744;87489744;87503573;87503573;87509387;87509387;87510362;87540773;87546131;87573870	-;-;-;-;-;-;-;-;-;-;-;-;-;-;-;-;-;-;-;-;-;-;-;-;-;-;-;-	3384	neuronal guanine nucleotide exchange factor	-1.97287	-0.980295	1.3363e-06	4.49548e-05	2.21185	2.02946	2.71934	2.56208	2.46374	2.5791	1.49465	0.901913	1.36861	1.79519	1.68328	1.40307	245	260	209	297	236	321	183	104	144	141	120	104
Neu2	chr1;chr1;chr1;chr1;chr1;chr1;chr1;chr1;chr1;chr1;chr1;chr1;chr1	87574027;87574027;87579434;87584022;87594550;87594878;87594878;87594878;87594878;87596538;87596538;87596538;87596538	87574126;87574126;87579535;87584249;87594617;87595089;87595089;87595089;87595089;87597840;87597840;87597840;87597840	+;+;+;+;+;+;+;+;+;+;+;+;+	2013	neuraminidase 2	-1.44785	-0.533917	0.268128	0.527366	-0.500005	0.224705	-0.415842	0.107402	2.10021	-0.888682	0.129371	-0.132596	-0.087411	-0.0606074	-0.291408	0.214793	22	44	14	32	109	17	42	30	31	23	18	27
Inpp5d	chr1;chr1;chr1;chr1;chr1;chr1;chr1;chr1;chr1;chr1;chr1;chr1;chr1;chr1;chr1;chr1;chr1;chr1;chr1;chr1;chr1;chr1;chr1;chr1;chr1;chr1;chr1;chr1;chr1;chr1;chr1;chr1;chr1;chr1;chr1;chr1;chr1;chr1;chr1;chr1;chr1;chr1;chr1;chr1;chr1;chr1;chr1;chr1;chr1;chr1;chr1;chr1;chr1;chr1;chr1;chr1;chr1;chr1;chr1;chr1;chr1;chr1;chr1;chr1;chr1;chr1;chr1;chr1;chr1;chr1;chr1;chr1;chr1;chr1;chr1;chr1;chr1;chr1;chr1;chr1…	87620312;87620312;87620312;87620312;87635292;87635292;87635292;87635292;87665387;87665387;87665387;87665387;87667889;87667889;87667892;87667892;87669642;87669642;87669642;87669642;87676283;87676283;87676283;87676283;87681489;87681489;87681489;87681489;87681687;87681687;87681687;87681687;87683743;87683743;87683743;87683743;87691625;87691625;87691625;87691625;87695333;87695333;87695333;87695333;876…	87620631;87620631;87620631;87620631;87635355;87635355;87635355;87635355;87665537;87665537;87665537;87665537;87668063;87668063;87668063;87668063;87669782;87669782;87669782;87669782;87676370;87676370;87676370;87676370;87681569;87681569;87681569;87681569;87681758;87681758;87681758;87681758;87683866;87683866;87683866;87683866;87691731;87691731;87691731;87691731;87695435;87695435;87695435;87695435;876…	+;+;+;+;+;+;+;+;+;+;+;+;+;+;+;+;+;+;+;+;+;+;+;+;+;+;+;+;+;+;+;+;+;+;+;+;+;+;+;+;+;+;+;+;+;+;+;+;+;+;+;+;+;+;+;+;+;+;+;+;+;+;+;+;+;+;+;+;+;+;+;+;+;+;+;+;+;+;+;+;+;+;+;+;+;+;+;+;+;+;+;+;+;+;+;+;+;+;+;+;+;+;+;+;+;+;+;+;+;+	4940	inositol polyphosphate-5-phosphatase D	1.21331	0.278943	0.210068	0.457641	1.63635	2.73639	1.62658	1.83557	1.91796	1.60818	2.33544	2.34275	2.4059	1.81653	2.07501	2.34981	240	620	143	262	236	239	479	413	432	209	230	293
Atg16l1	chr1;chr1;chr1;chr1;chr1;chr1;chr1;chr1;chr1;chr1;chr1;chr1;chr1;chr1;chr1;chr1;chr1;chr1;chr1;chr1;chr1;chr1;chr1;chr1;chr1;chr1;chr1;chr1;chr1;chr1;chr1;chr1;chr1;chr1;chr1;chr1;chr1;chr1;chr1;chr1;chr1;chr1;chr1;chr1;chr1;chr1;chr1;chr1;chr1;chr1;chr1;chr1;chr1;chr1	87756011;87756011;87756011;87760051;87760051;87760051;87765338;87765338;87765338;87766109;87766109;87766109;87766806;87766806;87766806;87771392;87771392;87771392;87774145;87774145;87774145;87774813;87774813;87775081;87775757;87775757;87775757;87778922;87778922;87778922;87780125;87780125;87780125;87781671;87781671;87781671;87785876;87785876;87785876;87786241;87786241;87786241;87789331;87789331;877…	87756314;87756314;87756314;87760144;87760144;87760144;87765443;87765443;87765443;87766182;87766182;87766182;87767057;87767057;87767057;87771457;87771457;87771457;87774231;87774231;87774231;87774869;87774869;87775128;87775859;87775859;87775859;87779027;87779027;87779027;87780195;87780195;87780195;87781742;87781742;87781742;87785996;87785996;87785996;87786346;87786346;87786346;87789480;87789480;877…	+;+;+;+;+;+;+;+;+;+;+;+;+;+;+;+;+;+;+;+;+;+;+;+;+;+;+;+;+;+;+;+;+;+;+;+;+;+;+;+;+;+;+;+;+;+;+;+;+;+;+;+;+;+	3180	autophagy related 16-like 1 (S. cerevisiae)	-1.14674	-0.197538	0.186164	0.426671	3.69485	3.70662	4.17514	3.97394	3.73883	4.10647	3.43746	3.50468	3.58311	3.89603	3.89224	3.90121	644	782	539	743	537	870	662	595	629	569	522	553
Sag	chr1;chr1;chr1;chr1;chr1;chr1;chr1;chr1;chr1;chr1;chr1;chr1;chr1;chr1;chr1;chr1	87803680;87805273;87810307;87812985;87814680;87817516;87821307;87823317;87824426;87828397;87831839;87834550;87837310;87840792;87844112;87844915	87804012;87805377;87810367;87813029;87814873;87817575;87821383;87823452;87824510;87828469;87831976;87834627;87837333;87840847;87844121;87845157	+;+;+;+;+;+;+;+;+;+;+;+;+;+;+;+	1718	S-antigen, retina and pineal gland (arrestin)	-2.9399	-1.55577	8.0344e-06	0.000196242	-0.271388	-0.142676	0.171682	0.504671	0.654442	0.196314	-1.67675	-2.42284	-0.989803	-0.758841	-1.87205	-0.836662	22	29	18	36	34	31	10	5	14	12	5	11
Dgkd	chr1;chr1;chr1;chr1;chr1;chr1;chr1;chr1;chr1;chr1;chr1;chr1;chr1;chr1;chr1;chr1;chr1;chr1;chr1;chr1;chr1;chr1;chr1;chr1;chr1;chr1;chr1;chr1;chr1;chr1	87853287;87880368;87881859;87915100;87915492;87916369;87916807;87917892;87918559;87921573;87924072;87924480;87925694;87925873;87926051;87926866;87927685;87929741;87931932;87934106;87934394;87935338;87936284;87936749;87938154;87938346;87939196;87940177;87941369;87942383	87853456;87880478;87881939;87915204;87915624;87916475;87916932;87917994;87918721;87921681;87924211;87924564;87925788;87925972;87926324;87927024;87927810;87929837;87932042;87934202;87934501;87935451;87936418;87936900;87938265;87938438;87939315;87940306;87941499;87944489	+;+;+;+;+;+;+;+;+;+;+;+;+;+;+;+;+;+;+;+;+;+;+;+;+;+;+;+;+;+	5694	diacylglycerol kinase, delta	-1.17305	-0.230261	0.134051	0.351069	2.52367	3.11617	2.45077	2.73857	2.63389	2.65371	2.47197	2.47828	2.5674	2.21209	2.31889	2.7377	512	930	292	565	447	569	607	523	557	317	314	442
Usp40	chr1;chr1;chr1;chr1;chr1;chr1;chr1;chr1;chr1;chr1;chr1;chr1;chr1;chr1;chr1;chr1;chr1;chr1;chr1;chr1;chr1;chr1;chr1;chr1;chr1;chr1;chr1;chr1;chr1;chr1;chr1;chr1;chr1;chr1;chr1;chr1;chr1;chr1;chr1;chr1;chr1;chr1;chr1;chr1;chr1;chr1;chr1;chr1;chr1;chr1;chr1;chr1;chr1;chr1;chr1;chr1;chr1;chr1;chr1;chr1	87945121;87945121;87948502;87948502;87949932;87949932;87950159;87950159;87951643;87951643;87952340;87952340;87954151;87954151;87957211;87957211;87959789;87959789;87962424;87962424;87965306;87967184;87967510;87968396;87974077;87974077;87975808;87975808;87978311;87978311;87980015;87980015;87980971;87980971;87982009;87982009;87983754;87983754;87985902;87985902;87988885;87988885;87990062;87990062;879…	87946707;87946707;87948596;87948596;87950027;87950027;87950369;87950369;87951708;87951708;87952458;87952458;87954245;87954245;87957334;87957334;87959863;87959863;87962488;87962488;87965342;87967270;87967598;87968449;87974134;87974134;87975931;87975931;87978633;87978633;87980085;87980085;87981055;87981055;87982180;87982180;87983835;87983835;87986199;87986199;87988992;87988992;87990157;87990157;879…	-;-;-;-;-;-;-;-;-;-;-;-;-;-;-;-;-;-;-;-;-;-;-;-;-;-;-;-;-;-;-;-;-;-;-;-;-;-;-;-;-;-;-;-;-;-;-;-;-;-;-;-;-;-;-;-;-;-;-;-	5316	ubiquitin specific peptidase 40	1.0295	0.041944	0.727914	0.875691	2.86583	2.79522	2.79038	2.83256	2.64315	2.89738	2.88761	2.99978	2.97736	2.83229	2.68927	2.66	606	695	345	563	420	629	756	701	691	455	379	391
Ugt1a7c	chr1;chr1;chr1;chr1;chr1	88095001;88215044;88215795;88216138;88218127	88095978;88215175;88215882;88216357;88220002	+;+;+;+;+	3294	UDP glucuronosyltransferase 1 family, polypeptide A7C	1.87861	0.909663	0.0111936	0.0637363	-0.0358798	0.0514767	-0.355603	-0.846085	-0.284668	-0.994129	1.42743	0.968209	-0.329499	0.22245	-0.00947149	0.171715	50	64	24	27	34	26	170	106	43	46	36	43
Ugt1a6b	chr1;chr1;chr1;chr1;chr1;chr1	88103257;88106941;88215044;88215795;88216138;88218127	88103378;88107799;88215175;88215882;88216357;88218998	+;+;+;+;+;+	2293	UDP glucuronosyltransferase 1 family, polypeptide A6B	-1.52031	-0.604362	0.157953	0.386649	-1.95241	-0.952663	-0.603731	-0.615859	-2.00717	-1.07657	-1.26595	-2.58929	-2.37788	-1.58225	-0.739314	-2.66811	9	22	14	22	7	17	18	6	7	9	15	4
Ugt1a6a	chr1;chr1;chr1;chr1;chr1;chr1	88134809;88138473;88215044;88215795;88216138;88218127	88134935;88139331;88215175;88215882;88216357;88220002	+;+;+;+;+;+	3302	UDP glucuronosyltransferase 1 family, polypeptide A6A	-1.41376	-0.499539	0.0792259	0.251011	0.337347	0.689211	0.337621	0.861788	0.453548	0.5956	0.674667	0.170367	0.0962648	0.0182861	-0.0533962	-1.16038	65	100	39	89	57	79	101	61	58	40	35	17
Dnajb3	chr1	88204732	88205748	-	1017	DnaJ heat shock protein family (Hsp40) member B3	-1.23837	-0.308442	0.271347	0.530588	2.12218	1.81276	1.39843	1.8158	2.42725	1.82565	1.50077	1.15243	1.52373	2.12148	2.06894	1.14578	69	67	25	53	69	57	55	37	48	53	47	26
Ugt1a1	chr1;chr1;chr1;chr1;chr1	88211959;88215044;88215795;88216138;88218127	88212871;88215175;88215882;88216357;88220002	+;+;+;+;+	3229	UDP glucuronosyltransferase 1 family, polypeptide A1	-1.18146	-0.240574	0.368446	0.631472	2.54715	2.97478	1.63557	1.61635	2.08385	1.96491	2.2744	1.68543	2.02692	2.31517	1.90988	1.53833	295	478	94	147	173	200	300	171	217	193	134	109
Mroh2a	chr1;chr1;chr1;chr1;chr1;chr1;chr1;chr1;chr1;chr1;chr1;chr1;chr1;chr1;chr1;chr1;chr1;chr1;chr1;chr1;chr1;chr1;chr1;chr1;chr1;chr1;chr1;chr1;chr1;chr1;chr1;chr1;chr1;chr1;chr1;chr1;chr1;chr1;chr1;chr1;chr1;chr1	88227020;88228054;88228227;88230342;88230626;88232244;88233317;88234002;88234970;88235190;88235373;88236655;88237473;88237845;88238894;88240119;88240679;88241071;88241543;88242404;88242669;88243931;88244944;88245988;88247136;88247748;88248552;88249703;88250265;88251245;88252336;88254858;88255090;88255543;88256057;88256400;88256651;88257710;88258583;88259119;88259530;88259905	88227228;88228146;88228408;88230473;88230788;88232342;88233468;88234145;88235062;88235268;88235486;88236731;88237592;88237955;88239041;88240159;88240820;88241123;88241650;88242523;88242791;88244083;88245066;88246067;88247244;88247843;88248656;88249826;88250383;88251397;88252490;88255017;88255283;88255680;88256171;88256549;88256833;88257865;88258714;88259221;88259595;88262289	+;+;+;+;+;+;+;+;+;+;+;+;+;+;+;+;+;+;+;+;+;+;+;+;+;+;+;+;+;+;+;+;+;+;+;+;+;+;+;+;+;+	7502	maestro heat-like repeat family member 2A	-1.69829	-0.764082	0.0257009	0.11654	-1.73458	-2.31928	-0.961295	-1.06715	-1.65145	-0.890949	-2.50937	-2.60874	-2.41142	-1.35723	-1.9691	-2.18562	35	28	36	53	30	64	25	20	23	35	21	19
Hjurp	chr1;chr1;chr1;chr1;chr1;chr1;chr1;chr1	88258856;88267948;88269321;88270202;88272729;88275042;88277219;88277374	88266658;88268026;88269413;88270299;88272765;88275097;88277285;88277579	-;-;-;-;-;-;-;-	8439	Holliday junction recognition protein	1.11393	0.155661	0.336992	0.60144	1.88977	1.54904	2.11106	1.63645	1.67174	1.72515	1.74103	1.69068	2.00235	1.90961	1.76951	2.35936	489	465	342	390	340	443	542	449	558	381	318	504
Arl4c	chr1	88698226	88702191	-	3966	ADP-ribosylation factor-like 4C	-1.69066	-0.757584	9.89006e-10	8.4054e-08	4.9013	4.88638	5.13854	5.17978	5.01456	5.31382	4.47219	4.3899	4.25953	4.18646	4.47912	4.10607	1854	2210	1311	2138	1622	2506	1692	1371	1254	868	978	795
Sh3bp4	chr1;chr1;chr1;chr1;chr1;chr1	89070462;89107258;89137559;89143550;89152200;89153127	89070597;89107336;89137803;89145906;89152388;89153793	+;+;+;+;+;+	3673	SH3-domain binding protein 4	1.33202	0.41362	0.234903	0.48825	1.91208	3.02744	1.00453	1.28635	1.83847	1.19146	2.40243	2.81159	2.57859	1.95489	1.57701	2.16809	216	564	69	133	166	133	373	425	362	171	121	192
Agap1	chr1;chr1;chr1;chr1;chr1;chr1;chr1;chr1;chr1;chr1;chr1;chr1;chr1;chr1;chr1;chr1;chr1;chr1;chr1;chr1;chr1;chr1;chr1;chr1;chr1;chr1;chr1;chr1;chr1;chr1;chr1;chr1;chr1;chr1;chr1	89454811;89454811;89604598;89604598;89609496;89609496;89627761;89627761;89630388;89630388;89634160;89634160;89663661;89663661;89665034;89665034;89671179;89671179;89725961;89725961;89743728;89743728;89766306;89789163;89789163;89834434;89834434;89837712;89837712;89843021;89843021;89887506;89887506;89888691;89888691	89455592;89455592;89604656;89604656;89609583;89609583;89627846;89627846;89630529;89630529;89634294;89634294;89663788;89663788;89665189;89665189;89671271;89671271;89726065;89726065;89743896;89743896;89766464;89789324;89789324;89834588;89834588;89837802;89837802;89843243;89843243;89887761;89887761;89895282;89895282	+;+;+;+;+;+;+;+;+;+;+;+;+;+;+;+;+;+;+;+;+;+;+;+;+;+;+;+;+;+;+;+;+;+;+	9581	ArfGAP with GTPase domain, ankyrin repeat and PH domain 1	1.02151	0.0307075	0.842722	0.933623	2.27852	2.39156	1.6549	2.09361	2.06762	2.04525	2.23034	2.34586	2.34416	2.0169	1.86956	1.94391	727	947	283	608	508	628	864	803	803	466	387	429
Ackr3	chr1;chr1;chr1;chr1;chr1	90203980;90203980;90209588;90213795;90213795	90204087;90204087;90209870;90215722;90215722	+;+;+;+;+	2319	atypical chemokine receptor 3	-1.23096	-0.299785	0.0322011	0.136238	3.83083	3.55986	3.71173	3.88399	3.57298	3.56245	3.63878	3.27525	3.4145	3.50803	3.20923	3.25183	516	515	285	509	349	435	555	370	408	317	237	257
Cops8	chr1;chr1;chr1;chr1;chr1;chr1;chr1;chr1	90603425;90604375;90605464;90606537;90610093;90610975;90611540;90612174	90603627;90604445;90605512;90606669;90610200;90611037;90611587;90613341	+;+;+;+;+;+;+;+	1843	COP9 signalosome subunit 8	-1.08882	-0.122762	0.38907	0.648808	4.40123	3.90246	4.372	4.2211	4.6344	4.40488	4.31313	4.08344	4.15542	4.30895	4.13938	4.27419	609	519	358	511	579	620	704	515	542	439	359	415
Col6a3	chr1;chr1;chr1;chr1;chr1;chr1;chr1;chr1;chr1;chr1;chr1;chr1;chr1;chr1;chr1;chr1;chr1;chr1;chr1;chr1;chr1;chr1;chr1;chr1;chr1;chr1;chr1;chr1;chr1;chr1;chr1;chr1;chr1;chr1;chr1;chr1;chr1;chr1;chr1;chr1;chr1;chr1;chr1;chr1;chr1;chr1;chr1;chr1;chr1;chr1;chr1;chr1;chr1;chr1;chr1;chr1;chr1;chr1;chr1;chr1;chr1;chr1;chr1;chr1;chr1;chr1;chr1;chr1;chr1;chr1;chr1;chr1;chr1;chr1;chr1;chr1;chr1;chr1;chr1;chr1…	90766860;90766860;90768324;90768324;90772952;90772952;90773437;90773437;90775531;90775531;90777441;90777441;90778756;90778756;90779988;90779988;90781635;90781635;90782217;90782217;90782341;90782341;90782459;90782459;90784226;90784226;90785207;90785207;90785722;90785722;90785890;90785890;90786638;90786638;90787923;90787923;90788215;90788215;90789031;90789031;90789544;90789544;90791924;90791924;907…	90767605;90767605;90768488;90768488;90773050;90773050;90773700;90773700;90776285;90776285;90777543;90777543;90779454;90779454;90780084;90780084;90782128;90782128;90782228;90782228;90782377;90782377;90782491;90782491;90784288;90784288;90785269;90785269;90785757;90785757;90785940;90785940;90786700;90786700;90787985;90787985;90788277;90788277;90789093;90789093;90789579;90789579;90791977;90791977;907…	-;-;-;-;-;-;-;-;-;-;-;-;-;-;-;-;-;-;-;-;-;-;-;-;-;-;-;-;-;-;-;-;-;-;-;-;-;-;-;-;-;-;-;-;-;-;-;-;-;-;-;-;-;-;-;-;-;-;-;-;-;-;-;-;-;-;-;-;-;-;-;-;-;-;-;-;-;-;-;-;-;-;-;-;-	10841	collagen, type VI, alpha 3	2.1643	1.1139	0.0135293	0.0734759	3.82771	3.79489	2.03908	1.95282	2.19289	1.35072	4.47417	4.56745	4.16643	2.89895	3.68143	3.21516	2408	2835	418	624	627	439	4632	4239	3214	972	1538	1172
Mlph	chr1;chr1;chr1;chr1;chr1;chr1;chr1;chr1;chr1;chr1;chr1;chr1;chr1;chr1;chr1;chr1	90915100;90921845;90927983;90928323;90930090;90931494;90933317;90935313;90937654;90939359;90939720;90941688;90942872;90943695;90945614;90948583	90915253;90921978;90928204;90928435;90930193;90931616;90933521;90935452;90937737;90939511;90939875;90941780;90942958;90943749;90945714;90951142	+;+;+;+;+;+;+;+;+;+;+;+;+;+;+;+	4484	melanophilin	1.45463	0.540648	0.129244	0.344442	-0.730893	-0.867063	-0.631696	-1.34496	-1.00776	-1.33323	0.035137	0.350423	-0.296506	-1.34607	-0.81482	-1.5203	42	46	27	26	28	28	88	94	60	21	28	18
Lrrfip1	chr1;chr1;chr1;chr1;chr1;chr1;chr1;chr1;chr1;chr1;chr1;chr1;chr1;chr1;chr1;chr1;chr1;chr1;chr1;chr1;chr1;chr1;chr1;chr1;chr1;chr1;chr1;chr1;chr1;chr1;chr1;chr1;chr1;chr1;chr1;chr1;chr1;chr1;chr1;chr1;chr1;chr1;chr1;chr1	90998727;91053444;91053444;91068563;91068563;91068563;91073324;91076944;91078391;91079031;91084946;91088634;91091602;91093560;91100577;91100577;91100577;91101185;91101185;91101185;91103247;91103247;91105127;91105127;91105127;91107298;91107298;91107298;91108580;91110355;91112156;91112156;91112156;91114596;91120141;91120141;91122422;91122422;91123078;91123078;91125641;91125641;91128086;91128086	90998893;91053723;91053723;91068649;91068649;91068649;91073341;91076991;91078435;91079081;91085005;91088711;91091667;91093637;91100612;91100612;91100612;91101310;91101310;91101310;91103318;91103318;91105297;91105297;91105297;91107390;91107390;91107390;91108672;91110447;91112297;91112297;91112297;91117322;91120190;91120190;91122539;91122539;91123157;91123157;91125745;91125745;91128944;91128944	+;+;+;+;+;+;+;+;+;+;+;+;+;+;+;+;+;+;+;+;+;+;+;+;+;+;+;+;+;+;+;+;+;+;+;+;+;+;+;+;+;+;+;+	5743	leucine rich repeat (in FLII) interacting protein 1	2.30411	1.20421	5.23722e-05	0.000929641	3.67202	4.51036	2.6914	2.93274	3.56189	2.79049	4.92379	4.80694	5.06907	4.22048	4.49201	4.61555	1145	2466	348	652	858	631	3351	2651	3183	1287	1429	1639
Ramp1	chr1;chr1;chr1;chr1;chr1;chr1;chr1;chr1;chr1;chr1	91179822;91179822;91179822;91196771;91196771;91196771;91205247;91206397;91206397;91223106	91180140;91180140;91180140;91196909;91196909;91196909;91205325;91206790;91206790;91225196	+;+;+;+;+;+;+;+;+;+	3022	receptor (calcitonin) activity modifying protein 1	-1.49321	-0.578415	0.094873	0.281846	0.948908	1.75592	0.79355	0.217273	1.54024	0.150017	0.412547	1.09255	0.296512	0.282951	0.557635	-0.319276	91	192	49	52	111	53	77	106	61	44	49	28
Ube2f	chr1;chr1;chr1;chr1;chr1;chr1;chr1;chr1;chr1;chr1	91250319;91254260;91262267;91265218;91275250;91276386;91278261;91279505;91283947;91285305	91250437;91254393;91262296;91265283;91275317;91276456;91278318;91279537;91284009;91286025	+;+;+;+;+;+;+;+;+;+	1363	ubiquitin-conjugating enzyme E2F (putative)	1.0142	0.0203354	0.892511	0.957301	5.2496	4.96887	5.43957	5.36626	5.47332	5.56799	5.20018	5.07417	5.21908	5.44566	5.50008	5.72639	811	804	555	836	766	1027	963	757	838	714	682	840
Scly	chr1;chr1;chr1;chr1;chr1;chr1;chr1;chr1;chr1;chr1;chr1;chr1	91298338;91300528;91302769;91305274;91308314;91308651;91309797;91315489;91317064;91317592;91319038;91320077	91298448;91300640;91302869;91305454;91308441;91308815;91309903;91315525;91317147;91317691;91319113;91321080	+;+;+;+;+;+;+;+;+;+;+;+	2207	selenocysteine lyase	-1.04981	-0.0701246	0.710484	0.866376	2.43151	2.48813	2.62933	2.24167	2.49303	2.35411	2.55491	2.48861	2.67843	2.02781	2.38159	1.91939	186	233	128	155	157	179	249	204	233	108	127	97
Fam132b	chr1;chr1;chr1;chr1;chr1;chr1;chr1;chr1	91366430;91368365;91369371;91370086;91370415;91370625;91371382;91372378	91366648;91368481;91369473;91370342;91370523;91370715;91371460;91374217	+;+;+;+;+;+;+;+	2815	NA	-1.1588	-0.212628	0.574518	0.783836	-1.4367	-1.99311	-2.10024	-1.89525	-0.680992	-1.37247	-1.21388	-1.80525	-1.91982	-1.15422	-1.92637	-2.96401	16	13	6	11	22	17	23	13	12	15	8	4
Ilkap	chr1;chr1;chr1;chr1;chr1;chr1;chr1;chr1;chr1;chr1;chr1;chr1	91375831;91376318;91378466;91381851;91383304;91384565;91385240;91387215;91388345;91390607;91391132;91398651	91376082;91376399;91378585;91381972;91383391;91384658;91385346;91387341;91388464;91390663;91391197;91398783	-;-;-;-;-;-;-;-;-;-;-;-	1368	integrin-linked kinase-associated serine/threonine phosphatase 2C	-1.2673	-0.341761	0.0423816	0.165085	4.97532	4.92726	5.70589	5.35926	5.51618	5.35296	4.71624	4.82677	4.79087	5.14557	5.0981	5.27611	673	784	670	835	792	888	691	640	625	582	518	617
Hes6	chr1;chr1;chr1;chr1	91411483;91412721;91412893;91413057	91412482;91412802;91412979;91413222	-;-;-;-	1335	hairy and enhancer of split 6	-1.51732	-0.60153	0.025447	0.115605	2.18945	2.31671	3.29716	2.68	3.01143	2.60762	1.76666	1.71503	1.77201	2.52222	2.30958	2.47137	95	125	123	127	136	129	87	72	75	92	73	86
Per2	chr1;chr1;chr1;chr1;chr1;chr1;chr1;chr1;chr1;chr1;chr1;chr1;chr1;chr1;chr1;chr1;chr1;chr1;chr1;chr1;chr1;chr1;chr1	91415982;91419375;91420406;91421368;91423690;91427739;91429384;91430774;91430978;91432808;91433396;91434622;91435017;91435650;91438334;91439887;91440832;91444585;91445501;91448708;91449813;91450605;91459173	91418020;91419525;91420598;91421554;91424486;91427978;91429548;91430880;91431140;91432892;91433521;91434730;91435170;91435756;91438412;91440029;91440883;91444786;91445622;91448862;91449878;91450843;91459328	-;-;-;-;-;-;-;-;-;-;-;-;-;-;-;-;-;-;-;-;-;-;-	5837	period circadian clock 2	-1.11348	-0.155074	0.849775	0.937187	0.67961	2.67068	3.09523	4.44133	4.00906	1.77907	-1.37282	-0.936932	2.4463	3.45987	2.78912	4.78772	146	700	468	1886	1189	318	43	50	525	772	446	1877
Traf3ip1	chr1;chr1;chr1;chr1;chr1;chr1;chr1;chr1;chr1;chr1;chr1;chr1;chr1;chr1;chr1	91494668;91497953;91499502;91500773;91501005;91505423;91507493;91518294;91519578;91520056;91520884;91521187;91522831;91525879;91527618	91494888;91498021;91499663;91500910;91501424;91505494;91507568;91518314;91519662;91520139;91521007;91521223;91522907;91526102;91529307	+;+;+;+;+;+;+;+;+;+;+;+;+;+;+	3500	TRAF3 interacting protein 1	-1.23222	-0.301261	0.179108	0.416742	1.20536	1.26341	1.651	1.53874	1.37936	0.947969	0.789812	0.880694	0.851593	1.00076	0.938639	1.64219	126	158	103	151	115	107	116	106	104	84	74	127
Asb1	chr1;chr1;chr1;chr1;chr1;chr1;chr1;chr1;chr1;chr1	91540565;91541080;91544151;91544156;91546928;91546928;91552054;91552054;91554751;91554751	91540864;91541175;91544297;91544297;91547230;91547230;91552439;91552439;91559590;91559590	+;+;+;+;+;+;+;+;+;+	6072	ankyrin repeat and SOCS box-containing 1	-1.13691	-0.185119	0.548677	0.769387	-0.541484	-0.10582	-1.01692	-1.20208	-1.20979	-0.998838	-0.452098	-0.708465	-0.832942	-1.22612	-1.25221	-1.73757	65	106	28	39	33	48	85	61	56	31	28	21
Twist2	chr1;chr1	91801477;91847389	91802149;91848027	+;+	1312	twist basic helix-loop-helix transcription factor 2	1.13264	0.179693	0.683956	0.851168	3.50024	2.44183	2.08274	0.893633	1.6253	0.630685	2.42366	2.92455	2.36091	1.78089	2.41142	2.09362	232	134	52	36	51	32	135	164	111	54	77	65
Hdac4	chr1;chr1;chr1;chr1;chr1;chr1;chr1;chr1;chr1;chr1;chr1;chr1;chr1;chr1;chr1;chr1;chr1;chr1;chr1;chr1;chr1;chr1;chr1;chr1;chr1;chr1	91932749;91933656;91934602;91945900;91947418;91955290;91956042;91958355;91959411;91961453;91964780;91968353;91970943;91972700;91975439;91982029;91984378;91984661;91987545;91991483;91996057;92002155;92012669;92029955;92054901;92148256	91933386;91933797;91934686;91946033;91947536;91955387;91956161;91958442;91959466;91961560;91964826;91968458;91971076;91972886;91975693;91982252;91984573;91984777;91987657;91991614;91996178;92002275;92012819;92030196;92054972;92148393	-;-;-;-;-;-;-;-;-;-;-;-;-;-;-;-;-;-;-;-;-;-;-;-;-;-	3945	histone deacetylase 4	1.31535	0.395447	0.135187	0.352596	2.03686	2.67373	1.8026	1.97857	1.77816	1.56366	2.898	2.6319	2.84886	1.86858	1.93816	1.84663	253	474	129	231	171	185	565	403	469	173	167	165
Ndufa10	chr1;chr1;chr1;chr1;chr1;chr1;chr1;chr1;chr1;chr1	92439719;92452011;92460380;92462291;92463078;92464361;92467381;92469863;92470817;92473663	92439907;92452119;92460465;92462345;92463157;92464482;92467467;92470078;92470985;92473758	-;-;-;-;-;-;-;-;-;-	1209	NADH dehydrogenase (ubiquinone) 1 alpha subcomplex 10	1.09555	0.131652	0.421986	0.678287	6.11198	5.42879	6.36331	5.88163	6.38121	5.93637	6.07443	6.07078	6.03422	6.39489	6.27191	6.21571	1308	981	934	1060	1275	1176	1566	1340	1308	1223	1033	1046
Myeov2	chr1;chr1;chr1;chr1;chr1;chr1	92637145;92637145;92639687;92639687;92641607;92641880	92637403;92637403;92639759;92639759;92641948;92641985	-;-;-;-;-;-	711	NA	1.01347	0.0193049	0.925193	0.971528	5.08388	5.17593	6.02376	5.41193	5.45342	5.47458	4.9898	5.60135	5.19579	5.86782	5.77039	5.30027	377	484	434	450	394	502	434	569	430	499	429	326
Gpc1	chr1;chr1;chr1;chr1;chr1;chr1;chr1;chr1;chr1	92831686;92853347;92854858;92855907;92856987;92857248;92857472;92857855;92858332	92832097;92853505;92855246;92856072;92857117;92857367;92857605;92858030;92860196	+;+;+;+;+;+;+;+;+	3552	glypican 1	1.46437	0.550279	0.0215103	0.102528	4.10951	3.91742	3.25911	3.11032	4.17203	3.77824	4.68561	4.59043	4.59892	4.00822	4.24373	3.51626	959	1011	319	456	810	774	1757	1411	1421	687	744	473
Dusp28	chr1;chr1	92906989;92907565	92907423;92908620	+;+	1491	dual specificity phosphatase 28	-1.2527	-0.325039	0.212291	0.46028	2.35415	1.89268	2.8104	1.89102	2.36536	2.02296	1.5906	1.59497	1.61257	2.10663	2.51406	1.9527	119	104	98	82	97	96	86	74	75	77	94	67
Rnpepl1	chr1;chr1;chr1;chr1;chr1;chr1;chr1;chr1;chr1;chr1;chr1	92910825;92915059;92915814;92916355;92916711;92917147;92917634;92918018;92918873;92919184;92919562	92911483;92915199;92915965;92916471;92916946;92917260;92917746;92918126;92919103;92919326;92920585	+;+;+;+;+;+;+;+;+;+;+	3039	arginyl aminopeptidase (aminopeptidase B)-like 1	-1.10158	-0.139577	0.275773	0.535926	5.5672	5.1543	5.4802	5.21096	5.50739	5.40465	5.3867	4.99769	5.07828	5.42998	5.39704	5.18725	2254	2039	1273	1674	1749	2045	2444	1601	1695	1575	1416	1289
9430060I03Rik	chr1;chr1	92933543;92950480	92935103;92950590	-;-	1672	RIKEN cDNA 9430060I03 gene	-1.50369	-0.588512	0.212212	0.46028	-1.09223	-0.705199	-0.491511	-1.42592	-0.573448	-1.11392	-1.26979	-2.68636	-4.42604	-0.606092	-0.724551	-1.4349	12	19	11	9	14	12	13	4	1	13	11	7
Capn10	chr1;chr1;chr1;chr1;chr1;chr1;chr1;chr1;chr1;chr1;chr1;chr1	92934408;92937945;92939323;92940283;92942482;92943300;92943679;92944695;92945017;92946774;92947215;92947509	92935014;92938076;92939519;92940500;92942623;92943466;92943941;92944897;92945278;92946973;92947260;92947948	+;+;+;+;+;+;+;+;+;+;+;+	2877	calpain 10	-1.31112	-0.390795	0.0300744	0.129349	3.4887	3.03168	3.97009	3.52688	3.70637	3.71988	3.26398	3.05113	2.85326	3.54306	3.33555	3.10994	505	443	423	493	475	602	531	393	343	403	321	289
Gpr35	chr1;chr1;chr1;chr1;chr1;chr1	92973119;92975347;92978903;92982558;92982558;92982558	92973281;92975448;92979301;92986391;92986391;92986391	+;+;+;+;+;+	4498	G protein-coupled receptor 35	5.0802	2.34489	6.94194e-06	0.000173644	-0.153495	0.564263	-3.03187	-1.40547	-1.56641	-1.74812	1.51025	1.77728	2.41931	0.785334	1.39907	0.978603	63	125	5	25	19	21	246	254	397	93	131	103
Kif1a	chr1;chr1;chr1;chr1;chr1;chr1;chr1;chr1;chr1;chr1;chr1;chr1;chr1;chr1;chr1;chr1;chr1;chr1;chr1;chr1;chr1;chr1;chr1;chr1;chr1;chr1;chr1;chr1;chr1;chr1;chr1;chr1;chr1;chr1;chr1;chr1;chr1;chr1;chr1;chr1;chr1;chr1;chr1;chr1;chr1;chr1;chr1;chr1;chr1;chr1;chr1;chr1;chr1;chr1;chr1;chr1;chr1;chr1;chr1;chr1;chr1;chr1;chr1;chr1;chr1;chr1;chr1;chr1;chr1;chr1;chr1;chr1;chr1;chr1;chr1;chr1;chr1;chr1;chr1;chr1…	93015455;93015455;93015455;93015455;93018952;93018952;93018952;93018952;93019807;93019807;93019807;93019807;93020458;93020458;93020458;93020458;93021213;93021213;93021213;93021213;93021726;93021726;93021726;93021726;93022321;93022321;93022321;93022321;93022926;93022926;93022926;93022926;93023459;93023459;93023459;93023459;93024579;93024579;93024579;93024579;93025621;93025621;93025621;93025621;930…	93018499;93018499;93018499;93018499;93019070;93019070;93019070;93019070;93019999;93019999;93019999;93019999;93020610;93020610;93020610;93020610;93021337;93021337;93021337;93021337;93021803;93021803;93021803;93021803;93022521;93022521;93022521;93022521;93023071;93023071;93023071;93023071;93023520;93023520;93023520;93023520;93024712;93024712;93024712;93024712;93025735;93025735;93025735;93025735;930…	-;-;-;-;-;-;-;-;-;-;-;-;-;-;-;-;-;-;-;-;-;-;-;-;-;-;-;-;-;-;-;-;-;-;-;-;-;-;-;-;-;-;-;-;-;-;-;-;-;-;-;-;-;-;-;-;-;-;-;-;-;-;-;-;-;-;-;-;-;-;-;-;-;-;-;-;-;-;-;-;-;-;-;-;-;-;-;-;-;-;-;-;-;-;-;-;-;-;-;-;-;-;-;-;-;-;-;-;-;-;-;-;-;-;-;-;-;-;-;-;-;-;-;-;-;-;-;-	8321	kinesin family member 1A	1.47594	0.561634	0.46546	0.711536	-0.869194	0.0140056	-8.91676	-2.41197	-2.69875	-3.83346	-0.295645	-0.60409	-0.722215	-2.38094	-1.15969	-2.33511	71	158	0	23	16	9	130	90	83	19	41	19
2310007B03Rik	chr1;chr1;chr1;chr1;chr1;chr1;chr1;chr1;chr1;chr1;chr1;chr1	93151355;93151355;93152917;93152917;93154487;93154487;93155979;93155979;93159601;93159601;93160802;93160889	93152100;93152100;93153273;93153273;93154640;93154640;93156204;93156204;93160350;93160350;93160870;93160948	-;-;-;-;-;-;-;-;-;-;-;-	2362	RIKEN cDNA 2310007B03 gene	1.74607	0.804107	6.17611e-06	0.000158302	3.88317	3.79623	4.03007	2.93808	3.73227	4.0446	4.59748	4.56533	4.33713	4.70792	4.70474	4.55887	545	618	362	269	397	619	1099	922	788	742	681	648
Sned1	chr1;chr1;chr1;chr1;chr1;chr1;chr1;chr1;chr1;chr1;chr1;chr1;chr1;chr1;chr1;chr1;chr1;chr1;chr1;chr1;chr1;chr1;chr1;chr1;chr1;chr1;chr1;chr1;chr1;chr1;chr1	93235897;93256265;93258966;93259645;93261649;93262104;93265038;93265279;93271142;93271599;93271855;93272492;93274049;93274344;93274605;93275297;93280481;93281237;93281652;93282269;93282692;93283202;93283575;93284385;93285796;93286012;93286928;93289308;93289998;93295720;93296267	93236201;93256552;93259106;93259807;93261774;93262217;93265151;93265392;93271267;93271703;93271968;93272608;93274165;93274460;93274718;93275470;93280594;93281350;93281765;93282382;93282988;93283385;93283687;93284666;93285940;93286094;93287023;93289424;93290085;93295801;93296448	+;+;+;+;+;+;+;+;+;+;+;+;+;+;+;+;+;+;+;+;+;+;+;+;+;+;+;+;+;+;+	4474	sushi, nidogen and EGF-like domains 1	1.21969	0.286514	0.498295	0.737361	1.7972	2.52526	0.00588589	1.17496	-0.0623746	0.851688	2.14841	1.97105	1.76043	0.823682	1.5431	1.14502	243	485	42	150	54	128	381	289	250	95	144	115
Mterf4	chr1;chr1;chr1;chr1	93299211;93302718;93304608;93305825	93301795;93302902;93305106;93305870	-;-;-;-	3315	mitochondrial transcription termination factor 4	-1.14969	-0.201239	0.252392	0.510082	2.36009	2.05918	2.70707	2.50684	2.55328	2.13462	1.8723	2.08078	2.16974	2.40576	2.36752	2.25471	266	260	203	280	246	231	233	231	246	211	189	184
Pask	chr1;chr1;chr1;chr1;chr1;chr1;chr1;chr1;chr1;chr1;chr1;chr1;chr1;chr1;chr1;chr1;chr1;chr1	93309437;93310768;93312796;93314281;93316785;93317021;93319960;93320494;93320775;93324202;93325364;93327216;93330755;93331559;93334543;93335610;93337345;93342526	93310249;93310914;93312929;93314480;93316919;93317146;93320127;93320675;93322222;93324355;93325532;93327476;93330889;93331699;93334713;93335845;93337580;93342788	-;-;-;-;-;-;-;-;-;-;-;-;-;-;-;-;-;-	5119	PAS domain containing serine/threonine kinase	1.12015	0.163693	0.447709	0.699123	0.338545	0.466958	0.00354289	0.774594	0.0534051	0.657391	0.54242	0.603604	0.877476	0.583194	0.520209	0.276655	101	133	48	130	67	128	143	128	155	92	81	72
Ppp1r7	chr1;chr1;chr1;chr1;chr1;chr1;chr1;chr1;chr1;chr1	93343645;93346156;93350325;93350949;93351506;93352517;93354329;93357757;93360726;93364890	93343711;93346287;93350380;93351014;93351636;93352679;93354445;93357861;93360812;93367618	+;+;+;+;+;+;+;+;+;+	3653	protein phosphatase 1, regulatory (inhibitor) subunit 7	-1.01115	-0.0159978	0.903695	0.962342	3.56259	3.3029	3.33581	3.43647	3.67696	3.40148	3.60633	3.63656	3.50605	3.35441	3.27916	3.20495	675	679	346	588	591	613	855	749	685	449	392	392
Ano7	chr1;chr1;chr1;chr1;chr1;chr1;chr1;chr1;chr1;chr1;chr1;chr1;chr1;chr1;chr1;chr1;chr1;chr1;chr1;chr1;chr1;chr1;chr1;chr1;chr1;chr1;chr1;chr1;chr1;chr1;chr1;chr1;chr1;chr1;chr1;chr1;chr1;chr1;chr1;chr1;chr1;chr1;chr1;chr1;chr1;chr1;chr1;chr1	93373896;93373896;93375135;93375135;93377275;93377275;93380415;93380415;93384811;93384811;93385547;93385547;93387235;93387235;93388597;93388597;93390279;93390279;93391401;93391401;93392203;93392203;93394337;93394337;93394548;93394548;93395287;93395287;93395465;93395465;93397277;93397277;93397632;93397632;93399085;93399085;93400444;93400444;93401431;93401431;93401761;93401761;93402137;93402137;934…	93374047;93374047;93375249;93375249;93377332;93377332;93380545;93380545;93384918;93384918;93385683;93385683;93387292;93387292;93388707;93388707;93390444;93390444;93391491;93391491;93392299;93392299;93394480;93394480;93394685;93394685;93395385;93395385;93395567;93395567;93397388;93397388;93397686;93397686;93399182;93399182;93400574;93400574;93401636;93401636;93401903;93401903;93402227;93402227;934…	+;+;+;+;+;+;+;+;+;+;+;+;+;+;+;+;+;+;+;+;+;+;+;+;+;+;+;+;+;+;+;+;+;+;+;+;+;+;+;+;+;+;+;+;+;+;+;+	4019	anoctamin 7	1.1053	0.144434	0.459144	0.707522	3.53582	2.82684	4.01107	3.38441	3.29518	3.66916	3.79073	3.31638	3.35348	3.92152	3.54612	3.80754	729	537	608	624	499	812	1069	660	678	732	519	655
Hdlbp	chr1;chr1;chr1;chr1;chr1;chr1;chr1;chr1;chr1;chr1;chr1;chr1;chr1;chr1;chr1;chr1;chr1;chr1;chr1;chr1;chr1;chr1;chr1;chr1;chr1;chr1;chr1;chr1;chr1;chr1;chr1;chr1;chr1;chr1;chr1;chr1;chr1;chr1;chr1;chr1;chr1;chr1;chr1;chr1;chr1;chr1;chr1;chr1;chr1;chr1;chr1;chr1;chr1;chr1;chr1;chr1	93405940;93405940;93408369;93408369;93408689;93408689;93408951;93408951;93412363;93412363;93413491;93413491;93413827;93413827;93414812;93414812;93416501;93416501;93417172;93417172;93417468;93417468;93420069;93420069;93421084;93421084;93421343;93421343;93423264;93423264;93423770;93423770;93425267;93425267;93427558;93427558;93428148;93428148;93429378;93429378;93430098;93430098;93430955;93430955;934…	93408259;93408259;93408497;93408497;93408805;93408805;93409136;93409136;93412506;93412506;93413625;93413625;93413931;93413931;93414966;93414966;93416639;93416639;93417390;93417390;93417689;93417689;93420287;93420287;93421215;93421215;93421429;93421429;93423377;93423377;93423874;93423874;93425406;93425406;93427636;93427636;93428252;93428252;93429485;93429485;93430304;93430304;93431170;93431170;934…	-;-;-;-;-;-;-;-;-;-;-;-;-;-;-;-;-;-;-;-;-;-;-;-;-;-;-;-;-;-;-;-;-;-;-;-;-;-;-;-;-;-;-;-;-;-;-;-;-;-;-;-;-;-;-;-	6469	high density lipoprotein (HDL) binding protein	1.20708	0.271517	0.0979519	0.287932	6.26812	5.76991	5.34936	5.71442	5.6901	5.75575	6.25302	6.04496	6.32211	5.78082	5.85268	5.99932	7800	6651	2475	5052	4226	5553	9485	7044	8546	4276	4134	4818
Sept2	chr1;chr1;chr1;chr1;chr1;chr1;chr1;chr1;chr1;chr1;chr1;chr1;chr1;chr1;chr1;chr1;chr1;chr1;chr1;chr1;chr1;chr1;chr1;chr1;chr1;chr1;chr1;chr1;chr1;chr1;chr1;chr1;chr1;chr1;chr1;chr1;chr1;chr1;chr1;chr1;chr1;chr1;chr1;chr1;chr1;chr1;chr1;chr1;chr1;chr1;chr1	93478993;93478993;93478993;93479061;93489124;93489124;93489128;93491157;93491157;93491157;93491157;93495579;93495579;93495579;93495579;93497341;93497341;93497341;93497341;93499012;93499012;93499012;93499012;93499273;93499273;93499273;93499273;93500458;93500458;93500458;93500458;93501507;93501507;93501507;93501507;93503435;93503435;93503435;93503435;93505544;93505544;93505544;93505544;93506963;935…	93479068;93479068;93479068;93479180;93489154;93489154;93489154;93491277;93491277;93491277;93491277;93495665;93495665;93495665;93495665;93497464;93497464;93497464;93497464;93499146;93499146;93499146;93499146;93499390;93499390;93499390;93499390;93500559;93500559;93500559;93500559;93501652;93501652;93501652;93501652;93503518;93503518;93503518;93503518;93505601;93505601;93505601;93505601;93507082;935…	+;+;+;+;+;+;+;+;+;+;+;+;+;+;+;+;+;+;+;+;+;+;+;+;+;+;+;+;+;+;+;+;+;+;+;+;+;+;+;+;+;+;+;+;+;+;+;+;+;+;+	3334	septin 2	1.00021	0.000301355	0.998046	0.999466	5.67408	5.90533	5.72248	5.97128	5.59008	5.65245	5.74363	5.96607	5.92221	5.5555	5.59906	5.72217	2663	3765	1652	3111	2032	2664	3434	3437	3338	1885	1787	2049
Farp2	chr1;chr1;chr1;chr1;chr1;chr1;chr1;chr1;chr1;chr1;chr1;chr1;chr1;chr1;chr1;chr1;chr1;chr1;chr1;chr1;chr1;chr1;chr1;chr1;chr1;chr1;chr1	93512104;93528569;93560236;93561144;93563309;93567417;93569081;93569873;93574371;93576370;93576823;93577648;93579740;93599923;93603378;93604210;93605342;93607433;93609976;93612392;93613118;93617552;93618503;93618893;93620154;93620493;93621224	93512184;93528779;93560340;93561186;93563387;93567514;93569195;93570020;93574466;93576533;93576891;93577705;93579998;93600101;93603467;93604343;93605423;93607670;93610106;93612460;93613207;93617634;93618621;93619050;93620261;93620644;93621976	+;+;+;+;+;+;+;+;+;+;+;+;+;+;+;+;+;+;+;+;+;+;+;+;+;+;+	3912	FERM, RhoGEF and pleckstrin domain protein 2	1.27789	0.353768	0.134274	0.351351	0.740677	1.61836	0.688276	0.986042	1.08782	0.439274	1.43486	1.49841	1.52026	0.971149	1.21153	1.28769	102	226	59	115	105	84	203	182	185	92	100	111
Stk25	chr1;chr1;chr1;chr1;chr1;chr1;chr1;chr1;chr1;chr1;chr1;chr1	93620751;93623396;93624553;93625034;93625461;93625781;93626051;93627025;93627654;93629034;93635298;93635547	93622526;93623532;93624624;93625148;93625606;93625966;93626208;93627133;93627710;93629264;93635383;93635727	-;-;-;-;-;-;-;-;-;-;-;-	3254	serine/threonine kinase 25 (yeast)	1.04973	0.0700248	0.542822	0.766651	4.79087	4.68324	4.66014	4.58077	4.57324	4.61433	4.60018	4.61302	4.58023	4.72713	4.73629	5.03272	1409	1575	772	1158	980	1266	1517	1313	1285	1036	959	1240
Bok	chr1;chr1;chr1;chr1;chr1	93685694;93686418;93689157;93694060;93695037	93685854;93686669;93689285;93694223;93695762	+;+;+;+;+	1432	BCL2-related ovarian killer	1.32716	0.408338	0.0162054	0.083932	4.43696	4.05439	4.82582	3.97634	4.19645	4.33849	4.72747	4.67254	4.82301	4.76214	4.40364	4.97727	485	448	381	335	332	460	729	602	669	467	335	525
Thap4	chr1;chr1;chr1;chr1;chr1;chr1	93705391;93714898;93716632;93725157;93749847;93754457	93705655;93715001;93716741;93725316;93750985;93754838	-;-;-;-;-;-	2160	THAP domain containing 4	1.19367	0.2554	0.0699531	0.230319	4.22572	3.84855	4.32802	3.99775	4.37776	4.13102	4.3627	4.20999	4.19068	4.56849	4.53864	4.58165	632	586	407	513	568	601	854	659	651	616	555	602
Atg4b	chr1;chr1;chr1;chr1;chr1;chr1;chr1;chr1;chr1;chr1;chr1;chr1;chr1	93755033;93768053;93768253;93773770;93775133;93775628;93778285;93780718;93784412;93784753;93785910;93786511;93787686	93755054;93768154;93768324;93773868;93775234;93775700;93778364;93780911;93784490;93784898;93785966;93786604;93789529	+;+;+;+;+;+;+;+;+;+;+;+;+	2964	autophagy related 4B, cysteine peptidase	-1.06494	-0.0907732	0.408241	0.665334	3.92684	3.8499	3.96414	3.85795	3.84031	4.05046	3.89941	3.67709	3.81598	3.83964	3.78926	3.92226	705	805	434	639	537	780	850	625	689	510	453	523
Dtymk	chr1;chr1;chr1;chr1;chr1;chr1;chr1	93792576;93794726;93798380;93800495;93800802;93801698;93801698	93792943;93794923;93798470;93800910;93800910;93801934;93801934	-;-;-;-;-;-;-	1310	deoxythymidylate kinase	1.01794	0.0256491	0.898122	0.95947	3.352	3.41515	3.9662	3.89686	3.95015	3.34357	3.3132	3.71281	3.79038	4.13229	3.58779	3.56247	209	263	192	290	256	211	250	283	299	276	174	180
Ing5	chr1;chr1;chr1;chr1;chr1;chr1;chr1;chr1	93803965;93806048;93811782;93812407;93812666;93816375;93816638;93818281	93804039;93806119;93811948;93812518;93812759;93816510;93816699;93822100	+;+;+;+;+;+;+;+	4538	inhibitor of growth family, member 5	1.29133	0.368855	0.0132569	0.0724296	2.31492	2.36766	1.9898	2.40401	2.23442	2.42533	2.77541	2.47217	2.58078	2.49326	2.60906	3.00852	353	441	169	357	270	387	597	415	448	307	306	425
D2hgdh	chr1;chr1;chr1;chr1;chr1;chr1;chr1;chr1;chr1;chr1	93825240;93826285;93829206;93829757;93832596;93835287;93837940;93838821;93848103;93850567	93825319;93826640;93829263;93829896;93832789;93835455;93838083;93838963;93848268;93852174	+;+;+;+;+;+;+;+;+;+	3058	D-2-hydroxyglutarate dehydrogenase	-1.14034	-0.189458	0.185335	0.425878	2.66897	2.67235	2.78754	2.6284	2.56648	2.52312	2.36724	2.27018	2.3548	2.54924	2.46088	2.69274	304	367	198	281	229	279	303	243	258	215	186	230
Fam174a	chr1;chr1;chr1	95313628;95325109;95333936	95314250;95325243;95335284	+;+;+	2107	family with sequence similarity 174, member A	-1.44391	-0.52998	0.00130481	0.012525	3.25302	3.5602	3.9431	3.75545	3.97141	3.58342	3.04933	3.16317	3.00497	3.45188	3.13141	3.1595	314	468	304	423	418	401	335	311	279	277	204	219
St8sia4	chr1;chr1;chr1;chr1;chr1;chr1;chr1;chr1;chr1	95587682;95627243;95627507;95653513;95653513;95660864;95660864;95667149;95667149	95591964;95627800;95627800;95653770;95653770;95660995;95660995;95667594;95667594	-;-;-;-;-;-;-;-;-	5677	ST8 alpha-N-acetyl-neuraminide alpha-2,8-sialyltransferase 4	1.12728	0.172849	0.635786	0.823891	0.425304	1.71144	-0.175995	0.158634	0.0274894	-0.380723	0.633649	1.17418	0.919362	0.0406656	0.490255	0.448515	119	350	47	94	73	69	169	211	177	70	88	90
Slco4c1	chr1;chr1;chr1;chr1;chr1;chr1;chr1;chr1;chr1;chr1;chr1;chr1;chr1	96818784;96821183;96823697;96828791;96831986;96836880;96837454;96839167;96841130;96842454;96844476;96867725;96871767	96819107;96821320;96823761;96828975;96832139;96837075;96837598;96839285;96841251;96842550;96844655;96867988;96872171	-;-;-;-;-;-;-;-;-;-;-;-;-	2394	solute carrier organic anion transporter family, member 4C1	-1.06113	-0.0856058	0.908413	0.96414	-4.04478	0.777452	-2.12201	-1.53875	-2.53747	-1.63177	-0.805657	0.0643553	-0.893136	-3.70508	-2.6595	-1.76514	2	77	5	12	5	12	26	41	21	2	4	8
D1Ertd622e	chr1;chr1;chr1	97643902;97654600;97661831	97646361;97654689;97662018	-;-;-	2738	DNA segment, Chr 1, ERATO Doi 622, expressed	1.32996	0.411379	0.0360362	0.147858	2.56944	2.18941	2.31829	2.52407	2.63503	2.32704	2.55029	2.69437	2.58511	2.87326	2.69582	3.47388	254	235	128	234	215	218	308	292	271	241	196	354
Ppip5k2	chr1;chr1;chr1;chr1;chr1;chr1;chr1;chr1;chr1;chr1;chr1;chr1;chr1;chr1;chr1;chr1;chr1;chr1;chr1;chr1;chr1;chr1;chr1;chr1;chr1;chr1;chr1;chr1	97706043;97711723;97713004;97719834;97723670;97727189;97727395;97728918;97729911;97733886;97734967;97740462;97740824;97741070;97744057;97745163;97745395;97746418;97747547;97749542;97750567;97752704;97755055;97755886;97756844;97759169;97761425;97769855	97707830;97711848;97713144;97719906;97723834;97727305;97727502;97729032;97730038;97734109;97735108;97740644;97740945;97741195;97744142;97745272;97745470;97746504;97747648;97749663;97750728;97752805;97755209;97755971;97756934;97759364;97761821;97770092	-;-;-;-;-;-;-;-;-;-;-;-;-;-;-;-;-;-;-;-;-;-;-;-;-;-;-;-	5568	diphosphoinositol pentakisphosphate kinase 2	1.06019	0.0843186	0.501429	0.739228	2.72579	2.84972	2.62408	3.02096	2.64668	2.66557	2.95198	2.88698	2.97981	2.81837	2.72169	2.69636	576	756	322	672	441	561	828	679	725	472	406	420
Gin1	chr1;chr1;chr1;chr1;chr1;chr1;chr1;chr1	97770179;97775447;97777326;97782927;97784753;97785055;97785976;97792297	97770255;97775592;97777519;97783232;97784944;97785222;97786258;97792971	+;+;+;+;+;+;+;+	2041	gypsy retrotransposon integrase 1	-1.11172	-0.152799	0.456754	0.705982	2.12481	2.35917	2.85053	2.90415	2.5497	2.34961	2.07501	2.24245	2.4274	2.33958	2.75329	2.4539	139	197	138	227	151	165	165	159	181	124	152	130
Pam	chr1;chr1;chr1;chr1;chr1;chr1;chr1;chr1;chr1;chr1;chr1;chr1;chr1;chr1;chr1;chr1;chr1;chr1;chr1;chr1;chr1;chr1;chr1;chr1;chr1;chr1	97821094;97822936;97825837;97831455;97834408;97837963;97840280;97840699;97842232;97844596;97853103;97864203;97884126;97885602;97894361;97895632;97895969;97897208;97898341;97923094;97924431;97934651;97944620;97975785;97976857;98095485	97821988;97822989;97826037;97831508;97834516;97838078;97840480;97840909;97842304;97844712;97853232;97864520;97884197;97885786;97894464;97895708;97896049;97897275;97898389;97923177;97924516;97934738;97944677;97975905;97977259;98095632	-;-;-;-;-;-;-;-;-;-;-;-;-;-;-;-;-;-;-;-;-;-;-;-;-;-	4103	peptidylglycine alpha-amidating monooxygenase	1.06971	0.0972208	0.634566	0.823259	4.981	4.40887	3.97171	4.19044	4.36954	4.07583	4.73617	4.71342	4.7636	3.9515	4.31024	4.13649	2027	1642	604	1114	1073	1099	2102	1775	1840	763	900	840
B230216N24Rik	chr1;chr1;chr1	98031123;98033116;98047702	98032108;98033215;98047793	-;-;-	1178	RIKEN cDNA B230216N24 gene	-1.09248	-0.127602	0.726257	0.874529	-0.843711	0.628847	1.00324	0.924456	-0.173428	0.645359	-0.0863843	0.131624	0.196185	0.194457	0.313561	1.13874	10	34	22	33	13	29	21	21	22	16	16	30
Rnf152	chr1;chr1;chr1;chr1;chr1	105276917;105276917;105355041;105356343;105356343	105284954;105284954;105355163;105356710;105356710	-;-;-;-;-	8529	ring finger protein 152	-1.21289	-0.278452	0.186308	0.426764	1.31619	2.1781	1.5424	1.67912	1.36099	1.80737	1.35808	1.78955	1.76994	1.24592	1.09287	0.914645	332	727	233	406	277	474	420	486	480	243	201	187
Pign	chr1;chr1;chr1;chr1;chr1;chr1;chr1;chr1;chr1;chr1;chr1;chr1;chr1;chr1;chr1;chr1;chr1;chr1;chr1;chr1;chr1;chr1;chr1;chr1;chr1;chr1;chr1;chr1;chr1;chr1;chr1	105518422;105546664;105549065;105552372;105554064;105554444;105557463;105557988;105566148;105579922;105584989;105587980;105589049;105589226;105591622;105597668;105599049;105637510;105638183;105640665;105644479;105646698;105648109;105649283;105653104;105655934;105656666;105657602;105658887;105659293;105663500	105522127;105546716;105549107;105552445;105554139;105554499;105557549;105558090;105566250;105580030;105585097;105588071;105589141;105589325;105591761;105597850;105599127;105637565;105638275;105640724;105644519;105646814;105648239;105649407;105653210;105656032;105656787;105657850;105659006;105659366;105663676	-;-;-;-;-;-;-;-;-;-;-;-;-;-;-;-;-;-;-;-;-;-;-;-;-;-;-;-;-;-;-	6777	phosphatidylinositol glycan anchor biosynthesis, class N	1.06794	0.0948339	0.471204	0.715122	2.43729	2.74707	2.30431	2.57884	2.26161	2.43012	2.66675	2.60137	2.71608	2.55611	2.44175	2.37812	574	857	314	602	411	580	827	678	735	479	407	410
2310035C23Rik	chr1;chr1;chr1;chr1;chr1;chr1;chr1;chr1;chr1;chr1;chr1;chr1;chr1;chr1;chr1;chr1;chr1;chr1;chr1;chr1;chr1;chr1;chr1;chr1;chr1;chr1;chr1;chr1;chr1;chr1;chr1;chr1;chr1;chr1;chr1;chr1;chr1;chr1;chr1;chr1;chr1;chr1;chr1;chr1;chr1;chr1;chr1;chr1;chr1;chr1;chr1;chr1;chr1;chr1;chr1;chr1;chr1	105663861;105663861;105678163;105678163;105686949;105687130;105687130;105687282;105687282;105691906;105691906;105692212;105692212;105692884;105692884;105695428;105695428;105696501;105696501;105703931;105703931;105713849;105713849;105716778;105716778;105718775;105718775;105719452;105719452;105721268;105721268;105725649;105725649;105726343;105726343;105727940;105727940;105731201;105731201;105734518…	105664633;105664633;105678252;105678252;105687020;105687185;105687185;105687395;105687395;105692109;105692109;105692303;105692303;105693177;105693177;105695503;105695503;105696596;105696596;105704043;105704043;105713939;105713939;105716849;105716849;105718915;105718915;105719616;105719616;105721415;105721415;105725805;105725805;105726466;105726466;105727988;105727988;105731280;105731280;105734624…	+;+;+;+;+;+;+;+;+;+;+;+;+;+;+;+;+;+;+;+;+;+;+;+;+;+;+;+;+;+;+;+;+;+;+;+;+;+;+;+;+;+;+;+;+;+;+;+;+;+;+;+;+;+;+;+;+	5406	RIKEN cDNA 2310035C23 gene	1.02127	0.0303699	0.816643	0.920324	3.55963	3.63361	3.89758	3.9272	3.49306	3.93676	3.83805	3.54308	3.80805	3.97939	3.85348	3.63357	997	1264	756	1223	770	1315	1486	1039	1250	1025	864	781
Tnfrsf11a	chr1;chr1;chr1;chr1;chr1;chr1;chr1;chr1;chr1;chr1	105780723;105808143;105809330;105813651;105817669;105819870;105821478;105825000;105826991;105844520	105780829;105808224;105809455;105813794;105817762;105819964;105821591;105825052;105827735;105847981	+;+;+;+;+;+;+;+;+;+	5022	tumor necrosis factor receptor superfamily, member 11a, NFKB activator	-1.49993	-0.584891	0.000266286	0.00354066	2.144	2.11989	2.49206	2.66041	2.39055	2.29394	1.68448	1.70634	1.52889	1.89268	2.08226	1.71679	347	411	265	472	333	391	310	270	239	224	235	192
Zcchc2	chr1;chr1;chr1;chr1;chr1;chr1;chr1;chr1;chr1;chr1;chr1;chr1;chr1;chr1;chr1;chr1;chr1;chr1;chr1;chr1;chr1;chr1;chr1;chr1;chr1;chr1;chr1	105990406;105990406;106000931;106000931;106004100;106004100;106006015;106006015;106011702;106011702;106015999;106015999;106018219;106018219;106019848;106019848;106021726;106021726;106023200;106023200;106023664;106023664;106027403;106027403;106029752;106029752;106032096	105991707;105991707;106001042;106001042;106004176;106004176;106006086;106006086;106011814;106011814;106016093;106016093;106018302;106018302;106019905;106019905;106021858;106021858;106023264;106023264;106023758;106023758;106027531;106027531;106031233;106034079;106034079	+;+;+;+;+;+;+;+;+;+;+;+;+;+;+;+;+;+;+;+;+;+;+;+;+;+;+	6663	zinc finger, CCHC domain containing 2	-1.12222	-0.166352	0.197605	0.44239	3.81805	3.62806	3.94954	4.18226	3.79365	3.98934	3.66276	3.43355	3.79798	3.77438	3.80115	3.91248	1470	1552	966	1799	1169	1681	1622	1187	1530	1096	1027	1168
Phlpp1	chr1;chr1;chr1;chr1;chr1;chr1;chr1;chr1;chr1;chr1;chr1;chr1;chr1;chr1;chr1;chr1;chr1	106171869;106281363;106286991;106318849;106338737;106339440;106343377;106344860;106347085;106350532;106364241;106369014;106376161;106380318;106386327;106389674;106392129	106173447;106281559;106287116;106319015;106338883;106339670;106343579;106344920;106347180;106350687;106364441;106369176;106376291;106380422;106386521;106389902;106394245	+;+;+;+;+;+;+;+;+;+;+;+;+;+;+;+;+	6104	PH domain and leucine rich repeat protein phosphatase 1	1.08647	0.119642	0.338465	0.602661	2.72013	2.69793	2.49148	2.73451	2.75171	2.69796	2.9962	2.71782	2.92089	2.51402	2.72459	2.89922	629	746	322	604	520	629	936	662	763	419	446	530
Bcl2	chr1;chr1;chr1	106538178;106711774;106712305	106543398;106714290;106714290	-;-;-	7738	B cell leukemia/lymphoma 2	-1.34562	-0.428272	0.00980882	0.0581788	1.56529	2.17252	2.44393	2.40419	2.25757	2.22632	1.57861	1.78003	1.88	1.58548	1.94803	1.84291	358	657	395	609	468	575	444	438	470	279	330	323
Kdsr	chr1;chr1;chr1;chr1;chr1;chr1;chr1;chr1;chr1;chr1	106720410;106727629;106734547;106739331;106743669;106747488;106747771;106753212;106755444;106759544	106725021;106727730;106734630;106739414;106743860;106747583;106747836;106753268;106755533;106759742	-;-;-;-;-;-;-;-;-;-	5582	3-ketodihydrosphingosine reductase	-1.41052	-0.496228	0.0019084	0.0167988	3.92037	3.83526	4.38837	4.34664	4.20668	4.31097	3.46901	3.27685	3.63528	3.81748	3.72127	4.07346	1322	1501	1097	1689	1304	1760	1188	892	1145	946	814	1094
Vps4b	chr1;chr1;chr1;chr1;chr1;chr1;chr1;chr1;chr1;chr1;chr1	106770788;106774007;106777270;106778969;106779962;106780504;106782666;106786703;106789929;106791678;106796421	106772548;106774147;106777489;106779050;106780110;106780660;106782785;106786770;106790085;106791789;106796725	-;-;-;-;-;-;-;-;-;-;-	3272	vacuolar protein sorting 4B	-1.0186	-0.0265809	0.80117	0.912492	5.41907	5.56428	5.70523	5.67077	5.51037	5.4074	5.58205	5.53628	5.61524	5.47621	5.51631	5.40412	2190	2917	1602	2479	1887	2206	3013	2504	2648	1751	1656	1613
Serpinb5	chr1;chr1;chr1;chr1;chr1;chr1;chr1	106861180;106870282;106872250;106875043;106876010;106880176;106881601	106861260;106870450;106872387;106875160;106876152;106880343;106883348	+;+;+;+;+;+;+	2565	serine (or cysteine) peptidase inhibitor, clade B, member 5	-1.03867	-0.0547327	0.769439	0.895948	8.25321	7.8869	8.82098	8.56988	8.61698	8.62458	8.16395	8.02453	8.34247	8.76294	8.48749	8.69967	12244	11440	10887	14498	12743	16084	14143	11015	13747	13397	10181	12417
Serpinb12	chr1;chr1;chr1;chr1;chr1;chr1;chr1;chr1;chr1;chr1;chr1;chr1;chr1;chr1;chr1;chr1	106934449;106938957;106946529;106946529;106949124;106949124;106949562;106949562;106950702;106950702;106953691;106953691;106955322;106955322;106956393;106956393	106934564;106939002;106946714;106946714;106949255;106949255;106949699;106949699;106950819;106950819;106953833;106953833;106955489;106955489;106957078;106957080	+;+;+;+;+;+;+;+;+;+;+;+;+;+;+;+	1735	serine (or cysteine) peptidase inhibitor, clade B (ovalbumin), member 12	2.43498	1.28391	0.00318415	0.0247461	5.32656	2.12213	4.86085	2.77184	4.20611	4.13789	5.93048	5.65747	5.12005	5.85716	5.49143	5.09243	1089	142	473	176	405	485	2034	1444	996	1209	863	689
Serpinb13	chr1;chr1;chr1;chr1;chr1;chr1;chr1;chr1	106980984;106982138;106982813;106995789;106996280;106998566;106998888;107000420	106981029;106982319;106982869;106995917;106996397;106998708;106999043;107001195	+;+;+;+;+;+;+;+	1607	serine (or cysteine) peptidase inhibitor, clade B (ovalbumin), member 13	1.22004	0.286931	0.51893	0.750783	0.679594	-1.55236	0.418761	-0.311878	1.3606	0.197328	0.732464	0.567768	0.190697	1.566	-0.0480045	0.310293	40	10	20	19	52	29	51	39	30	57	17	23
Serpinb3a	chr1;chr1;chr1;chr1;chr1;chr1;chr1;chr1	107045587;107047043;107047473;107048490;107049327;107051009;107051609;107052293	107046420;107047198;107047615;107048607;107049449;107051065;107051795;107052303	-;-;-;-;-;-;-;-	1629	serine (or cysteine) peptidase inhibitor, clade B (ovalbumin), member 3A	9.73368	3.28299	7.3581e-21	6.68346e-18	-0.131273	-1.31652	-0.905543	-1.55328	-0.101116	0.021725	2.89732	2.87641	3.11653	2.92944	2.17208	2.11567	23	12	8	8	19	26	233	197	233	149	81	82
Serpinb3b	chr1;chr1;chr1;chr1;chr1;chr1;chr1;chr1	107153961;107155412;107155845;107156830;107157668;107159021;107159616;107161080	107154773;107155567;107155987;107156947;107157790;107159077;107159802;107161114	-;-;-;-;-;-;-;-	1632	serine (or cysteine) peptidase inhibitor, clade B (ovalbumin), member 3B	1.80247	0.849974	0.0547985	0.198007	5.03526	1.72022	5.39199	3.83013	5.45397	4.61704	5.43393	5.27931	5.50565	6.19867	5.39261	5.53854	837	101	643	345	905	636	1356	1045	1224	1441	758	883
Serpinb11	chr1;chr1;chr1;chr1;chr1;chr1;chr1;chr1	107362314;107369378;107370789;107372154;107374075;107376773;107377505;107379606	107362359;107369563;107370848;107372273;107374192;107376915;107377660;107380475	+;+;+;+;+;+;+;+	1699	serine (or cysteine) peptidase inhibitor, clade B (ovalbumin), member 11	1.23021	0.2989	0.517569	0.750081	2.80891	3.97181	0.599551	2.05832	4.13306	2.3464	3.44341	3.1762	3.37121	2.80952	3.46296	3.85981	186	502	24	105	377	137	355	253	290	143	207	287
Serpinb7	chr1;chr1;chr1;chr1;chr1;chr1;chr1;chr1	107422689;107428231;107434736;107435327;107445992;107448108;107450176;107451609	107422732;107428416;107434786;107435443;107446109;107448250;107450322;107452689	+;+;+;+;+;+;+;+	1887	serine (or cysteine) peptidase inhibitor, clade B, member 7	-1.98497	-0.98912	0.00115466	0.011323	7.36693	7.34611	8.64612	8.55196	8.10917	8.12013	6.48668	6.17863	6.86076	7.50185	7.51956	7.58729	4873	5785	7095	10534	6593	8341	3253	2254	3621	4112	3829	4225
Serpinb2	chr1;chr1;chr1;chr1;chr1;chr1;chr1;chr1;chr1;chr1;chr1;chr1;chr1;chr1;chr1;chr1	107511423;107511510;107515464;107515464;107519652;107519652;107522147;107522147;107522692;107522692;107523065;107523065;107523797;107523797;107524537;107524537	107511478;107511584;107515640;107515640;107519771;107519771;107522275;107522275;107522809;107522809;107523207;107523207;107523961;107523961;107525600;107525600	+;+;+;+;+;+;+;+;+;+;+;+;+;+;+;+	2047	serine (or cysteine) peptidase inhibitor, clade B, member 2	-1.16799	-0.22403	0.465313	0.711536	7.06266	6.92844	7.238	7.37759	7.39285	6.83008	6.3568	6.09286	6.28808	7.32316	6.4522	7.99829	4281	4698	2900	5063	4353	3700	3225	2304	2641	3941	1982	6094
Serpinb10	chr1;chr1;chr1;chr1;chr1;chr1;chr1;chr1;chr1;chr1;chr1;chr1;chr1;chr1;chr1	107529003;107529003;107532363;107535445;107535445;107535993;107535993;107538427;107538427;107540888;107540888;107542192;107542192;107546668;107546668	107529091;107529091;107532538;107535510;107535510;107536130;107536130;107538544;107538544;107541030;107541030;107542347;107542347;107549271;107549271	+;+;+;+;+;+;+;+;+;+;+;+;+;+;+	3490	serine (or cysteine) peptidase inhibitor, clade B (ovalbumin), member 10	-1.42097	-0.506876	0.143669	0.365151	4.61204	3.68586	4.84926	5.26149	5.03034	4.17168	3.26127	3.50461	3.68133	4.51623	3.95648	5.21301	1335	846	944	1991	1443	999	643	653	739	960	599	1507
Serpinb8	chr1;chr1;chr1;chr1;chr1;chr1;chr1;chr1;chr1;chr1;chr1;chr1;chr1	107590006;107590006;107597455;107597455;107598900;107598900;107602800;107602800;107604604;107604604;107605784;107605784;107606921	107590287;107590287;107597637;107597637;107599037;107599037;107602917;107602917;107604746;107604746;107605936;107606150;107608978	+;+;+;+;+;+;+;+;+;+;+;+;+	3289	serine (or cysteine) peptidase inhibitor, clade B, member 8	1.05827	0.0817047	0.586153	0.791923	6.18324	5.85908	6.09303	6.32175	6.11881	6.35297	6.16791	5.7784	6.08956	6.40119	6.3554	6.556	3739	3597	2107	3913	2892	4271	4546	2977	3698	3342	2978	3603
Cdh19	chr1;chr1;chr1;chr1;chr1;chr1;chr1;chr1;chr1;chr1;chr1;chr1	110889195;110893185;110895383;110908059;110919548;110924996;110925756;110929834;110932146;110949124;110954569;110977247	110890188;110893436;110895500;110908180;110919669;110925249;110925940;110929998;110932265;110949415;110954872;110977372	-;-;-;-;-;-;-;-;-;-;-;-	3054	cadherin 19, type 2	-1.11638	-0.158827	0.792762	0.907822	0.655644	1.39482	-1.64551	0.431331	-0.218318	-2.23967	0.218844	0.979058	0.741062	-1.27178	-0.54241	-1.66663	75	151	9	61	33	10	68	99	84	15	23	11
Dsel	chr1;chr1	111858702;111864095	111863640;111864918	-;-	5763	dermatan sulfate epimerase-like	-1.10957	-0.150002	0.374715	0.637562	2.82355	3.33829	2.61417	3.03428	2.71621	2.60041	2.84548	2.95553	2.94794	2.54795	2.50662	2.48328	638	1098	331	702	479	555	796	737	734	405	362	375
Tsn	chr1;chr1;chr1;chr1;chr1;chr1	118298518;118304691;118305200;118308745;118309773;118311001	118301037;118304770;118305315;118308841;118309866;118311132	-;-;-;-;-;-	3039	translin	-1.13857	-0.187224	0.23244	0.48493	4.53502	4.11509	5.07763	4.37856	4.67038	4.62729	4.20472	4.37405	4.32293	4.54541	4.52205	4.45713	1102	992	963	940	979	1193	1077	1039	1004	853	772	777
Nifk	chr1;chr1;chr1;chr1;chr1;chr1;chr1	118321843;118323582;118327625;118329353;118330606;118332344;118332750	118321997;118323725;118327733;118329564;118330662;118332478;118333831	+;+;+;+;+;+;+	1894	nucleolar protein interacting with the FHA domain of MKI67	1.17809	0.236445	0.060489	0.209856	4.27147	4.58628	4.59689	4.74654	4.62948	4.74744	4.65651	4.81993	4.74958	5.0187	4.79674	4.97843	572	857	430	756	593	808	918	882	841	738	582	695
Clasp1	chr1;chr1;chr1;chr1;chr1;chr1;chr1;chr1;chr1;chr1;chr1;chr1;chr1;chr1;chr1;chr1;chr1;chr1;chr1;chr1;chr1;chr1;chr1;chr1;chr1;chr1;chr1;chr1;chr1;chr1;chr1;chr1;chr1;chr1;chr1;chr1;chr1;chr1;chr1;chr1;chr1;chr1;chr1;chr1;chr1;chr1;chr1;chr1;chr1;chr1;chr1;chr1;chr1;chr1;chr1;chr1;chr1;chr1;chr1;chr1;chr1;chr1;chr1;chr1;chr1;chr1;chr1;chr1;chr1;chr1;chr1;chr1;chr1;chr1;chr1;chr1;chr1;chr1;chr1;chr1…	118389058;118389058;118389058;118419440;118419440;118419440;118459801;118459801;118459801;118461187;118461187;118461187;118462466;118462466;118462466;118464528;118464528;118464528;118467880;118467880;118467880;118471772;118471772;118471772;118497634;118497634;118497634;118499648;118499648;118499648;118501302;118501302;118501302;118502853;118502853;118502853;118503820;118503820;118503820;118504896…	118389521;118389521;118389521;118419918;118419918;118419918;118459879;118459879;118459879;118461290;118461290;118461290;118462557;118462557;118462557;118464603;118464603;118464603;118467977;118467977;118467977;118471839;118471839;118471839;118497786;118497786;118497786;118499721;118499721;118499721;118501394;118501394;118501394;118502998;118502998;118502998;118503955;118503955;118503955;118504966…	+;+;+;+;+;+;+;+;+;+;+;+;+;+;+;+;+;+;+;+;+;+;+;+;+;+;+;+;+;+;+;+;+;+;+;+;+;+;+;+;+;+;+;+;+;+;+;+;+;+;+;+;+;+;+;+;+;+;+;+;+;+;+;+;+;+;+;+;+;+;+;+;+;+;+;+;+;+;+;+;+;+;+;+;+;+;+;+;+;+;+;+;+;+;+;+;+;+;+;+;+;+;+;+;+;+;+;+;+;+;+;+;+;+	7875	CLIP associating protein 1	-1.07338	-0.102167	0.429266	0.683524	4.11595	3.98661	3.67061	4.21626	4.01156	3.95939	4.19207	3.89284	3.9789	3.79824	3.74931	3.73893	2136	2352	941	2177	1607	1946	2767	1929	2050	1317	1171	1224
Tfcp2l1	chr1;chr1;chr1;chr1;chr1;chr1;chr1;chr1;chr1;chr1;chr1;chr1;chr1;chr1;chr1	118627945;118632242;118652301;118652869;118653716;118656368;118659008;118661980;118664759;118664898;118666116;118668631;118669389;118675575;118677388	118628102;118632393;118652377;118652974;118653822;118656520;118659118;118662071;118664807;118664991;118666206;118668734;118669531;118675626;118685168	+;+;+;+;+;+;+;+;+;+;+;+;+;+;+	9270	transcription factor CP2-like 1	-1.0557	-0.0782015	0.847346	0.936016	-2.57915	-1.419	-3.41413	-3.27381	-2.33691	-2.93385	-2.21705	-2.11536	-2.488	-3.76346	-2.41742	-2.92612	24	65	8	14	23	19	38	35	27	8	19	14
Gli2	chr1;chr1;chr1;chr1;chr1;chr1;chr1;chr1;chr1;chr1;chr1;chr1;chr1;chr1	118834061;118840254;118841916;118844351;118845917;118848383;118853258;118854441;118855436;118866572;118867979;118890296;119002040;119053302	118838177;118840590;118842197;118844515;118846066;118848517;118853380;118854657;118855637;118866757;118868181;118890401;119002206;119053619	-;-;-;-;-;-;-;-;-;-;-;-;-;-	6708	GLI-Kruppel family member GLI2	2.06388	1.04536	0.0596308	0.207971	0.147798	0.834	-1.32314	-1.72148	-0.0815367	-0.947193	1.13554	1.72326	1.48613	-1.51565	0.0942047	-0.474792	116	225	25	30	80	55	283	365	310	28	79	56
Inhbb	chr1;chr1	119415465;119420627	119418097;119422248	-;-	4255	inhibin beta-B	3.73375	1.90063	0.00590711	0.0399479	1.62457	3.53024	-2.12397	0.412799	0.383101	-0.0505598	3.83615	4.04862	4.01932	2.8823	3.12734	2.55033	205	926	9	84	70	65	1168	1161	1139	377	411	290
Ralb	chr1;chr1;chr1;chr1;chr1	119470305;119475895;119477915;119483494;119504577	119471825;119476072;119478123;119483656;119504782	-;-;-;-;-	2277	v-ral simian leukemia viral oncogene B	1.46906	0.554898	0.000536023	0.00623701	3.51506	3.32281	3.37793	3.08431	3.46069	2.94857	3.65994	3.90685	4.119	3.54347	3.77695	4.02366	407	429	222	287	317	279	553	563	653	319	345	431
Tmem185b	chr1	119526154	119528983	+	2830	transmembrane protein 185B	1.19087	0.252021	0.146935	0.370603	2.38498	2.14785	2.68801	2.14559	2.17056	2.21171	2.17286	2.49594	2.56378	2.78309	2.54923	2.69385	231	236	171	186	161	208	245	263	276	234	183	213
Epb4.1l5	chr1;chr1;chr1;chr1;chr1;chr1;chr1;chr1;chr1;chr1;chr1;chr1;chr1;chr1;chr1;chr1;chr1;chr1;chr1;chr1;chr1;chr1;chr1;chr1;chr1;chr1;chr1;chr1;chr1;chr1;chr1;chr1;chr1;chr1;chr1;chr1;chr1;chr1;chr1;chr1;chr1;chr1	119545033;119549887;119550522;119554206;119555052;119567796;119570045;119572806;119578914;119594824;119599005;119599005;119600198;119600198;119605228;119605228;119607987;119607987;119609117;119609117;119615346;119615346;119616401;119616401;119617364;119617364;119617554;119617554;119620167;119620167;119620675;119620675;119621886;119621886;119623926;119623926;119633545;119633545;119642477;119642477…	119549195;119550017;119550563;119554280;119555142;119567860;119570173;119572903;119579077;119596059;119599120;119599120;119600237;119600237;119605255;119605255;119608093;119608093;119609286;119609286;119615415;119615415;119616489;119616489;119617451;119617451;119617674;119617674;119620219;119620219;119620719;119620719;119621964;119621964;119623968;119623968;119633649;119633649;119642658;119642658…	-;-;-;-;-;-;-;-;-;-;-;-;-;-;-;-;-;-;-;-;-;-;-;-;-;-;-;-;-;-;-;-;-;-;-;-;-;-;-;-;-;-	7746	NA	-1.12855	-0.174473	0.335335	0.600059	1.78374	1.85038	2.44244	2.5033	2.0547	2.14756	1.64374	1.66561	1.91785	2.19759	2.06397	2.28058	417	526	395	653	407	545	465	405	483	427	358	438
Ptpn4	chr1;chr1;chr1;chr1;chr1;chr1;chr1;chr1;chr1;chr1;chr1;chr1;chr1;chr1;chr1;chr1;chr1;chr1;chr1;chr1;chr1;chr1;chr1;chr1;chr1;chr1;chr1	119658093;119667514;119675549;119678755;119680049;119682484;119682705;119684467;119687610;119691601;119691746;119692750;119706155;119707776;119715947;119721864;119726033;119741355;119743352;119765031;119765429;119765878;119773049;119773229;119783482;119802323;119836902	119659917;119667649;119675697;119678883;119680195;119682545;119682795;119684633;119687766;119691657;119691829;119692909;119706313;119707901;119716015;119722036;119726096;119741443;119743439;119765151;119765481;119765922;119773127;119773271;119783589;119802477;119837071	-;-;-;-;-;-;-;-;-;-;-;-;-;-;-;-;-;-;-;-;-;-;-;-;-;-;-	4706	protein tyrosine phosphatase, non-receptor type 4	1.16223	0.216892	0.513468	0.747344	1.32352	2.0465	1.13741	1.634	0.500047	1.12682	1.67715	2.22672	2.18883	0.838915	0.777149	1.07208	184	366	97	217	84	163	289	363	354	101	89	115
Tmem177	chr1;chr1	119907899;119913133	119911154;119913168	-;-	3292	transmembrane protein 177	-2.22907	-1.15645	3.12083e-05	0.00060635	3.79169	3.77183	4.47933	4.6812	4.20865	4.74579	2.79856	2.27229	2.64196	3.48512	3.53562	3.74861	713	847	689	1256	770	1403	440	262	339	443	422	515
Dbi	chr1;chr1;chr1;chr1;chr1;chr1;chr1;chr1	120113280;120113280;120116386;120116386;120119895;120119895;120120762;120120945	120113533;120113533;120116448;120116448;120120012;120120012;120120919;120121096	-;-;-;-;-;-;-;-	745	diazepam binding inhibitor	1.28068	0.356916	0.010092	0.0593119	7.79426	7.88538	8.44408	7.88818	8.1247	8.08064	8.2898	8.57549	8.16483	8.49167	8.48558	8.40987	2587	3319	2435	2625	2631	3204	4482	4687	3530	3224	2953	2950
3110009E18Rik	chr1;chr1;chr1;chr1;chr1;chr1;chr1;chr1;chr1;chr1;chr1	120121187;120121187;120150603;120150603;120160606;120160606;120166135;120166135;120171401;120188041;120188041	120121217;120121810;120150747;120150747;120160656;120160656;120166172;120166172;120171482;120188189;120188189	+;+;+;+;+;+;+;+;+;+;+	1089	RIKEN cDNA 3110009E18 gene	-1.20956	-0.274484	0.376582	0.638981	1.53197	0.699527	2.20613	1.27709	1.61527	1.50991	1.45331	1.01453	0.372851	1.38547	1.46252	1.55283	49	33	47	39	42	49	57	36	23	34	33	37
Steap3	chr1;chr1;chr1;chr1;chr1;chr1;chr1;chr1;chr1;chr1;chr1	120226416;120226416;120234242;120234242;120241432;120241432;120243768;120243768;120265232;120269983;120270938	120227928;120227928;120234406;120234406;120241959;120241959;120244267;120244267;120265280;120270259;120271082	-;-;-;-;-;-;-;-;-;-;-	3177	STEAP family member 3	1.0725	0.100982	0.764678	0.893905	2.51072	3.19261	1.37174	2.06151	1.56829	1.20389	2.59227	2.58911	2.42279	1.8448	2.13374	1.79317	283	547	77	197	119	116	368	315	281	137	154	128
Marco	chr1;chr1;chr1;chr1;chr1;chr1;chr1;chr1;chr1;chr1;chr1;chr1;chr1;chr1;chr1;chr1;chr1	120474538;120476554;120477366;120477852;120479344;120484625;120484774;120485689;120485832;120488147;120488532;120490913;120492032;120493620;120494044;120494741;120504669	120474789;120476730;120477410;120477950;120479388;120484687;120484872;120485724;120485930;120488254;120488576;120490957;120492130;120493655;120494262;120494842;120505084	-;-;-;-;-;-;-;-;-;-;-;-;-;-;-;-;-	1985	macrophage receptor with collagenous structure	-1.78013	-0.831984	0.200627	0.445691	-1.02422	1.27193	-1.37927	-0.283615	-2.26719	-3.26811	-0.709887	-2.3812	-1.10059	-1.09056	-0.848631	-2.15192	15	90	7	24	5	3	23	6	15	11	12	5
En1	chr1;chr1	120602487;120606873	120603921;120607991	+;+	2554	engrailed 1	1.26466	0.338752	0.48644	0.727083	0.468003	-0.0865191	-1.38757	-1.51893	-0.826982	-2.69331	0.248508	0.166789	-0.298713	-0.676947	-0.634819	-1.40869	55	45	9	13	18	6	58	47	34	19	18	11
Insig2	chr1;chr1;chr1;chr1;chr1;chr1;chr1;chr1;chr1;chr1;chr1;chr1;chr1;chr1;chr1;chr1;chr1;chr1;chr1;chr1;chr1;chr1;chr1	121304353;121304353;121304353;121304353;121306864;121306864;121306864;121306864;121307140;121307140;121307140;121307140;121312201;121312201;121312201;121312201;121319597;121319597;121319597;121327521;121327691;121327691;121332492	121305947;121305947;121305947;121305947;121306963;121306963;121306963;121306963;121307306;121307306;121307306;121307306;121312325;121312325;121312325;121312325;121319905;121319972;121319972;121327678;121328024;121328024;121332589	-;-;-;-;-;-;-;-;-;-;-;-;-;-;-;-;-;-;-;-;-;-;-	2953	insulin induced gene 2	1.55727	0.639018	0.0647942	0.218923	4.78336	6.08117	3.99258	4.1416	4.17552	4.13147	5.66991	5.63922	5.71109	4.99244	5.2009	5.10244	1272	3767	441	775	675	822	2890	2427	2554	1130	1201	1181
Ccdc93	chr1;chr1;chr1;chr1;chr1;chr1;chr1;chr1;chr1;chr1;chr1;chr1;chr1;chr1;chr1;chr1;chr1;chr1;chr1;chr1;chr1;chr1;chr1;chr1;chr1;chr1;chr1;chr1;chr1;chr1;chr1;chr1;chr1;chr1;chr1;chr1;chr1;chr1;chr1;chr1;chr1;chr1;chr1;chr1;chr1;chr1;chr1;chr1	121431067;121431067;121434533;121434533;121437796;121437796;121441782;121441782;121445640;121445640;121448224;121448224;121456071;121456071;121461464;121461464;121461887;121461887;121462233;121462236;121463099;121463099;121476032;121476032;121477835;121477835;121480815;121480815;121481996;121481996;121482601;121482601;121483287;121483287;121486603;121486603;121491122;121491122;121492905;121492905…	121431257;121431257;121434646;121434646;121437890;121437890;121441893;121441893;121445738;121445738;121448280;121448280;121456171;121456171;121461500;121461500;121461979;121461979;121462283;121462283;121463185;121463185;121476148;121476148;121477897;121477897;121480888;121480888;121482077;121482077;121482666;121482666;121483340;121483340;121486665;121486665;121491230;121491230;121492987;121492987…	+;+;+;+;+;+;+;+;+;+;+;+;+;+;+;+;+;+;+;+;+;+;+;+;+;+;+;+;+;+;+;+;+;+;+;+;+;+;+;+;+;+;+;+;+;+;+;+	7256	coiled-coil domain containing 93	-1.02897	-0.0412013	0.791475	0.907131	2.61045	2.50164	1.81828	2.38372	2.09115	2.4324	2.45395	2.43312	2.25093	2.12751	2.15016	2.29707	693	774	240	563	391	622	764	646	570	381	356	415
Ddx18	chr1;chr1;chr1;chr1;chr1;chr1;chr1;chr1;chr1;chr1;chr1;chr1;chr1	121553835;121555216;121555691;121557405;121558411;121559166;121560132;121561281;121561690;121562059;121564493;121565881;121567791	121554138;121555393;121555747;121557518;121558563;121559327;121560271;121561595;121561790;121562194;121564603;121566168;121567980	-;-;-;-;-;-;-;-;-;-;-;-;-	2249	DEAD (Asp-Glu-Ala-Asp) box polypeptide 18	-1.0629	-0.0880078	0.612531	0.809056	3.69997	3.55857	4.42419	4.13627	4.31442	4.02148	3.74901	3.85921	3.85214	4.01514	4.03311	4.24988	457	499	453	588	566	580	581	538	536	437	407	498
Actr3	chr1;chr1;chr1;chr1;chr1;chr1;chr1;chr1;chr1;chr1;chr1;chr1;chr1;chr1;chr1;chr1;chr1;chr1;chr1;chr1;chr1;chr1;chr1;chr1;chr1;chr1;chr1;chr1;chr1;chr1;chr1;chr1;chr1;chr1;chr1;chr1;chr1;chr1	125392905;125392905;125392905;125395068;125395068;125395068;125397107;125397107;125397107;125397452;125397452;125397452;125403393;125403393;125403393;125405845;125405845;125405845;125407292;125407292;125407292;125408520;125408520;125408520;125411264;125411264;125411264;125416256;125416256;125416256;125418249;125418249;125418249;125435285;125435285;125435285;125435650;125435653	125394090;125394090;125394090;125395151;125395151;125395151;125397232;125397232;125397232;125397544;125397544;125397544;125403566;125403566;125403566;125405988;125405988;125405988;125407399;125407399;125407399;125408615;125408615;125408615;125411374;125411374;125411374;125416380;125416380;125416380;125418304;125418304;125418304;125435457;125435457;125435727;125435727;125435727	-;-;-;-;-;-;-;-;-;-;-;-;-;-;-;-;-;-;-;-;-;-;-;-;-;-;-;-;-;-;-;-;-;-;-;-;-;-	2746	ARP3 actin-related protein 3	1.17978	0.238514	0.0148955	0.0789484	6.8251	6.8435	6.92382	6.85409	6.81641	6.8238	7.09879	7.06005	7.19644	7.08781	7.03267	7.03715	4871	5942	3129	4725	3916	4942	7236	6043	6650	4491	3976	4199
Slc35f5	chr1;chr1;chr1;chr1;chr1;chr1;chr1;chr1;chr1;chr1;chr1;chr1;chr1;chr1;chr1;chr1	125561016;125562275;125562500;125566468;125568547;125570547;125572313;125574666;125576172;125579263;125584453;125585074;125587365;125589811;125591033;125594913	125561284;125562365;125562641;125566611;125568609;125570628;125572503;125574747;125576259;125579327;125584557;125585233;125587455;125589965;125591129;125595684	+;+;+;+;+;+;+;+;+;+;+;+;+;+;+;+	2597	solute carrier family 35, member F5	-1.34673	-0.429465	0.00889843	0.0541318	5.21991	5.1647	5.83067	5.57801	5.24846	5.58918	4.84741	4.65127	4.84601	5.17778	5.3411	5.19574	1514	1755	1387	1845	1249	1986	1437	1076	1233	1130	1164	1108
Lypd1	chr1;chr1;chr1	125872042;125910391;125911839	125873571;125910528;125912214	-;-;-	2044	Ly6/Plaur domain containing 1	-3.96772	-1.98831	5.58446e-06	0.000145707	-0.397977	0.385814	0.271861	1.034	-0.863268	-0.149697	-2.88191	-2.2104	-2.21204	-1.98525	-1.14942	-0.96395	24	50	23	62	14	29	5	7	7	6	10	12
Nckap5	chr1;chr1;chr1;chr1;chr1;chr1;chr1;chr1;chr1;chr1;chr1;chr1;chr1;chr1;chr1;chr1;chr1;chr1;chr1;chr1;chr1;chr1;chr1;chr1;chr1;chr1;chr1;chr1;chr1;chr1;chr1;chr1;chr1;chr1;chr1;chr1;chr1;chr1;chr1;chr1;chr1;chr1;chr1;chr1;chr1	125913636;125913636;125913636;125976926;125976926;125981383;125981383;125981383;126014571;126014571;126014571;126023033;126023033;126024276;126024276;126033773;126033773;126102544;126102544;126102544;126110209;126110209;126110209;126124043;126124043;126124043;126222609;126222609;126222609;126258391;126258391;126258391;126382052;126382052;126382052;126448454;126448454;126448454;126492548;126528682…	125915021;125915021;125915021;125977062;125977062;125981697;125981697;125981697;126014649;126014649;126014649;126023210;126023210;126028015;126028015;126033964;126033964;126102663;126102663;126102663;126110247;126110247;126110247;126124111;126124111;126124111;126222761;126222761;126222761;126258478;126258478;126258478;126382185;126382185;126382185;126448517;126448517;126448517;126492927;126528755…	-;-;-;-;-;-;-;-;-;-;-;-;-;-;-;-;-;-;-;-;-;-;-;-;-;-;-;-;-;-;-;-;-;-;-;-;-;-;-;-;-;-;-;-;-	7593	NCK-associated protein 5	1.03733	0.0528683	0.890977	0.956743	-0.842047	0.655212	-1.97226	-0.955084	-0.936047	-0.517489	-0.315154	-0.0109045	-0.473697	-1.1476	-0.433216	-0.760098	66	225	18	58	50	84	117	124	90	41	62	52
Mgat5	chr1;chr1;chr1;chr1;chr1;chr1;chr1;chr1;chr1;chr1;chr1;chr1;chr1;chr1;chr1;chr1;chr1;chr1	127204986;127249790;127306634;127320604;127365148;127366403;127382921;127384768;127387343;127390744;127397507;127412127;127446242;127459836;127469192;127471501;127479465;127482527	127205427;127249839;127307016;127320765;127365224;127366492;127382992;127384929;127387512;127390878;127397640;127412260;127446391;127459982;127469308;127471575;127479622;127482972	+;+;+;+;+;+;+;+;+;+;+;+;+;+;+;+;+;+	3104	mannoside acetylglucosaminyltransferase 5	1.14948	0.200976	0.638266	0.825359	1.93947	2.97326	0.46321	2.20078	1.08319	1.49782	2.69464	2.60886	2.61637	1.17399	1.36125	1.30343	186	459	40	212	83	139	386	312	314	84	88	89
Ccnt2	chr1;chr1;chr1;chr1;chr1;chr1;chr1;chr1;chr1	127774164;127775101;127791605;127793358;127795255;127797841;127799390;127801606;127802162	127774385;127775182;127791733;127793418;127795317;127797886;127799553;127801676;127804837	+;+;+;+;+;+;+;+;+	3514	cyclin T2	1.01381	0.0197852	0.882563	0.95384	4.27624	4.51727	4.00677	4.64777	4.19642	4.36858	4.24201	4.22168	4.2941	4.38411	4.54498	4.51614	1065	1516	530	1310	815	1153	1278	1081	1138	882	907	936
Rab3gap1	chr1;chr1;chr1;chr1;chr1;chr1;chr1;chr1;chr1;chr1;chr1;chr1;chr1;chr1;chr1;chr1;chr1;chr1;chr1;chr1;chr1;chr1;chr1;chr1	127868773;127868925;127874080;127889156;127891018;127901579;127903672;127909851;127915639;127918221;127919568;127924728;127925275;127927460;127927949;127930390;127930707;127934417;127937338;127937989;127938198;127938575;127939046;127942374	127868829;127868980;127874155;127889288;127891096;127901698;127903837;127909950;127915720;127918289;127919641;127924820;127925441;127927549;127928121;127930444;127931078;127934554;127937565;127938085;127938301;127938690;127939148;127943876	+;+;+;+;+;+;+;+;+;+;+;+;+;+;+;+;+;+;+;+;+;+;+;+	4251	RAB3 GTPase activating protein subunit 1	1.06219	0.0870402	0.40796	0.665183	4.19161	4.09441	4.0397	4.1026	4.02089	4.12972	4.33406	4.14143	4.26902	4.12891	3.97678	4.22752	1215	1368	656	1086	873	1182	1648	1237	1353	894	740	927
Zranb3	chr1;chr1;chr1;chr1;chr1;chr1;chr1;chr1;chr1;chr1;chr1;chr1;chr1;chr1;chr1;chr1;chr1;chr1;chr1;chr1;chr1;chr1;chr1;chr1;chr1;chr1;chr1;chr1;chr1;chr1;chr1;chr1;chr1;chr1;chr1;chr1;chr1;chr1;chr1;chr1;chr1;chr1	127954179;127954179;127956537;127956537;127959710;127959710;127960759;127960759;127963761;127963761;127965063;127965063;127967878;127967878;127972947;127972947;127976139;127976139;127987997;127987997;127992800;127992800;127996853;127996853;127999341;127999341;128016043;128016043;128017558;128017558;128032849;128032849;128036398;128036398;128040818;128040818;128057982;128057982;128091843;128091843…	127955065;127955065;127956668;127956668;127960100;127960100;127960869;127960869;127963903;127963903;127965164;127965164;127967969;127967969;127973144;127973144;127976544;127976544;127988146;127988146;127992979;127992979;127996972;127996972;127999460;127999460;128016159;128016159;128017729;128017729;128032934;128032934;128036629;128036629;128040996;128040996;128058000;128058000;128092010;128092010…	-;-;-;-;-;-;-;-;-;-;-;-;-;-;-;-;-;-;-;-;-;-;-;-;-;-;-;-;-;-;-;-;-;-;-;-;-;-;-;-;-;-	4304	zinc finger, RAN-binding domain containing 3	1.14493	0.195259	0.441677	0.69356	-0.480289	-0.205702	0.0617731	0.495524	0.324894	-0.306988	0.37532	0.498538	0.246084	0.288586	-0.0433231	-0.24791	48	70	42	90	68	55	107	100	84	63	46	42
R3hdm1	chr1;chr1;chr1;chr1;chr1;chr1;chr1;chr1;chr1;chr1;chr1;chr1;chr1;chr1;chr1;chr1;chr1;chr1;chr1;chr1;chr1;chr1;chr1;chr1;chr1;chr1;chr1	128103306;128151744;128153189;128162202;128162769;128167893;128168979;128174949;128175092;128178883;128179087;128181717;128181838;128181986;128184400;128186758;128190638;128193460;128196974;128211205;128216401;128221600;128223469;128231323;128235066;128235542;128236397	128103483;128151952;128153399;128162243;128162858;128168007;128169057;128175008;128175232;128178991;128179182;128181754;128181888;128182212;128184654;128186909;128190739;128193756;128197097;128211359;128216552;128221703;128223641;128231467;128235148;128235626;128237735	+;+;+;+;+;+;+;+;+;+;+;+;+;+;+;+;+;+;+;+;+;+;+;+;+;+;+	4812	R3H domain containing 1	1.06059	0.0848733	0.543901	0.76728	3.63495	3.49784	2.98339	3.58388	3.47533	3.35691	3.67341	3.67872	3.52285	3.28057	3.34085	3.59112	935	1024	357	858	677	783	1180	1016	913	562	539	675
Ubxn4	chr1;chr1;chr1;chr1;chr1;chr1;chr1;chr1;chr1;chr1;chr1;chr1;chr1	128244181;128252203;128255433;128256119;128258832;128259444;128260834;128262793;128266290;128269869;128272821;128274802;128276957	128244552;128252305;128255461;128256237;128259003;128259537;128260888;128262957;128266414;128269971;128272952;128275004;128279377	+;+;+;+;+;+;+;+;+;+;+;+;+	4093	UBX domain protein 4	-1.06252	-0.0874832	0.573805	0.783831	5.29282	5.077	5.80801	5.56407	5.57751	5.48989	5.28045	5.0622	5.25919	5.45136	5.48778	5.75309	2510	2603	2152	2880	2473	2922	3058	2255	2588	2153	2031	2570
Mcm6	chr1;chr1;chr1;chr1;chr1;chr1;chr1;chr1;chr1;chr1;chr1;chr1;chr1;chr1;chr1;chr1;chr1	128331591;128333517;128334763;128335730;128338116;128339350;128341285;128343411;128344297;128345872;128348369;128348925;128349304;128351433;128353460;128355513;128359459	128332051;128333656;128334918;128335865;128338277;128339478;128341440;128343518;128344438;128346013;128348519;128349070;128349469;128351682;128353570;128355659;128359656	-;-;-;-;-;-;-;-;-;-;-;-;-;-;-;-;-	2901	minichromosome maintenance complex component 6	1.22769	0.295942	0.0818174	0.255781	3.96599	4.03696	4.45984	4.56483	4.57874	4.38991	4.3166	4.65846	4.96036	4.95279	4.3096	4.54078	709	897	599	1021	877	966	1111	1208	1491	1080	636	786
Dars	chr1;chr1;chr1;chr1;chr1;chr1;chr1;chr1;chr1;chr1;chr1;chr1;chr1;chr1;chr1;chr1;chr1;chr1;chr1;chr1	128363707;128366698;128366921;128368365;128369493;128372140;128373937;128376178;128378766;128387117;128389119;128391271;128405366;128412118;128413660;128413660;128415354;128415354;128417152;128417152	128364325;128366769;128367032;128368445;128369535;128372286;128374084;128376312;128378877;128387176;128389199;128391373;128405468;128412394;128413752;128413752;128415411;128415411;128417416;128417416	-;-;-;-;-;-;-;-;-;-;-;-;-;-;-;-;-;-;-;-	2509	aspartyl-tRNA synthetase	-1.00313	-0.00450892	0.967863	0.98936	4.61853	4.92005	4.84157	4.93833	4.76997	4.8204	4.69951	4.97599	4.90972	4.88637	4.73942	4.66324	964	1431	675	1144	866	1126	1253	1302	1245	892	741	740
Cxcr4	chr1;chr1	128588199;128592189	128589901;128592299	-;-	1814	chemokine (C-X-C motif) receptor 4	2.72622	1.4469	0.00208719	0.0179779	0.0929653	1.7544	-0.265669	-0.563619	0.39665	-1.11852	1.87963	2.43055	2.21728	1.05155	1.0725	1.69112	30	115	14	18	30	13	128	161	139	45	42	68
Cd55	chr1;chr1;chr1;chr1;chr1;chr1;chr1;chr1;chr1;chr1	130439030;130447619;130448328;130449417;130452384;130456821;130458087;130459582;130461822;130462570	130440379;130447639;130448408;130449563;130452575;130456906;130458186;130459773;130462007;130462740	-;-;-;-;-;-;-;-;-;-	2526	CD55 molecule, decay accelerating factor for complement	-2.27351	-1.18492	1.18867e-06	4.02679e-05	5.10093	5.09457	5.91772	6.16941	5.94431	5.62334	4.04448	4.01877	4.31344	4.69416	4.56708	5.13044	1356	1626	1433	2704	1968	1978	801	675	829	786	662	1030
C4bp-ps1	chr1;chr1;chr1;chr1;chr1;chr1	130670202;130670947;130674225;130677683;130677839;130681339	130670401;130671073;130674308;130677720;130677910;130681571	-;-;-;-;-;-	754	complement component 4 binding protein, pseudogene 1	-1.7752	-0.827985	0.149055	0.373293	0.0567056	-1.16768	1.99261	-0.842125	-0.0497096	1.23892	-0.488653	-1.23475	-0.986317	-0.330985	0.289337	0.693811	12	6	28	6	9	28	10	5	6	7	10	14
Pfkfb2	chr1;chr1;chr1;chr1;chr1;chr1;chr1;chr1;chr1;chr1;chr1;chr1;chr1;chr1;chr1;chr1;chr1;chr1;chr1;chr1;chr1;chr1;chr1;chr1;chr1;chr1;chr1;chr1;chr1;chr1;chr1;chr1;chr1;chr1;chr1;chr1;chr1;chr1;chr1;chr1;chr1;chr1;chr1;chr1;chr1;chr1;chr1;chr1;chr1;chr1;chr1;chr1;chr1;chr1;chr1;chr1;chr1;chr1;chr1;chr1	130689043;130689043;130692255;130697017;130697017;130698679;130698679;130698679;130698679;130699188;130699188;130699188;130699981;130699981;130699981;130699981;130700770;130700770;130700770;130700770;130701705;130701705;130701705;130701705;130702231;130702231;130702231;130702231;130705377;130705377;130705377;130705377;130706426;130706426;130706426;130706426;130706843;130706843;130706843;130706843…	130691148;130691148;130698085;130698085;130698085;130698743;130698743;130698743;130698743;130699250;130699250;130699250;130700110;130700110;130700110;130700110;130700874;130700874;130700874;130700874;130701851;130701851;130701851;130701851;130702438;130702438;130702438;130702438;130705501;130705501;130705501;130705501;130706482;130706482;130706482;130706482;130706917;130706917;130706917;130706917…	-;-;-;-;-;-;-;-;-;-;-;-;-;-;-;-;-;-;-;-;-;-;-;-;-;-;-;-;-;-;-;-;-;-;-;-;-;-;-;-;-;-;-;-;-;-;-;-;-;-;-;-;-;-;-;-;-;-;-;-	9621	6-phosphofructo-2-kinase/fructose-2,6-biphosphatase 2	-1.0611	-0.085559	0.587963	0.793101	3.77898	3.92637	3.79591	4.35094	3.96198	4.06888	3.65149	3.58436	3.86224	3.87586	3.97762	4.36432	2066	2756	1254	2920	1897	2565	2324	1903	2310	1698	1676	2307
Yod1	chr1;chr1	130717327;130718716	130717811;130722057	+;+	3827	YOD1 deubiquitinase	1.30207	0.380808	0.102245	0.295765	4.01987	3.96905	4.44286	4.70067	3.98201	4.34924	4.37849	3.81656	4.35629	4.84695	4.73514	5.32424	971	1129	781	1480	765	1239	1530	889	1294	1324	1127	1785
AA986860	chr1;chr1;chr1;chr1	130731976;130737502;130741003;130742329	130732223;130737687;130741183;130744622	+;+;+;+	2909	expressed sequence AA986860	1.20076	0.263946	0.196359	0.440587	5.00187	4.8302	5.70598	5.45898	5.48554	5.31614	5.40116	4.90788	5.37063	5.8775	5.76561	5.97483	1458	1559	1425	1903	1649	1841	2363	1440	1987	2056	1750	2130
Fcamr	chr1;chr1;chr1;chr1;chr1;chr1;chr1;chr1;chr1;chr1;chr1;chr1;chr1;chr1	130800902;130800902;130803051;130803219;130804543;130804543;130811371;130811371;130812591;130812591;130813994;130813994;130814499;130814499	130800988;130800988;130803276;130803276;130804683;130804683;130811709;130811709;130813347;130813347;130814112;130814112;130814740;130814740	+;+;+;+;+;+;+;+;+;+;+;+;+;+	1911	Fc receptor, IgA, IgM, high affinity	1.75207	0.809058	0.00720276	0.0462971	1.85651	3.32285	1.72185	2.39257	1.47494	1.99797	3.3907	2.86921	2.98189	3.07937	2.93113	3.19101	108	360	59	149	67	121	385	230	249	194	161	203
Pigr	chr1;chr1;chr1;chr1;chr1;chr1;chr1;chr1;chr1;chr1;chr1	130826684;130834373;130841497;130844435;130846327;130847213;130848438;130848991;130849488;130849731;130850801	130826807;130834471;130841841;130845088;130846659;130847545;130848630;130849118;130849619;130849789;130852249	+;+;+;+;+;+;+;+;+;+;+	3849	polymeric immunoglobulin receptor	-2.87935	-1.52574	1.13771e-05	0.000262034	-0.992344	0.0353034	0.557422	0.82263	0.548178	0.654757	-1.23989	-1.64595	-1.32974	-1.51369	-0.756848	-0.617983	30	74	53	101	71	96	31	20	25	16	25	29
Mapkapk2	chr1;chr1;chr1;chr1;chr1;chr1;chr1;chr1;chr1;chr1	131053704;131055759;131055929;131056414;131056889;131057494;131058001;131058352;131058623;131097289	131055235;131055839;131056014;131056538;131056964;131057620;131058080;131058416;131058762;131097543	-;-;-;-;-;-;-;-;-;-	2567	MAP kinase-activated protein kinase 2	1.36272	0.44649	0.000673991	0.00744875	5.09567	4.95018	4.54435	4.64189	4.92856	4.88523	5.47193	5.30724	5.46507	5.07066	5.16312	5.27741	1373	1495	562	953	989	1205	2190	1676	1872	1037	1017	1159
Dyrk3	chr1;chr1;chr1	131128441;131136260;131138080	131130245;131136371;131138234	-;-;-	2072	dual-specificity tyrosine-(Y)-phosphorylation regulated kinase 3	1.91281	0.935691	0.0226545	0.106481	-0.478311	-0.941859	-1.91361	-1.58737	-1.10161	-1.20558	-0.0936463	-0.174273	-0.684737	-0.452351	-1.67212	0.840532	23	20	5	10	12	14	37	30	21	18	7	43
Eif2d	chr1;chr1;chr1;chr1;chr1;chr1;chr1;chr1;chr1;chr1;chr1;chr1;chr1;chr1;chr1;chr1;chr1;chr1;chr1;chr1;chr1;chr1;chr1;chr1;chr1;chr1;chr1;chr1;chr1;chr1	131153207;131153207;131154229;131154229;131155168;131155168;131155633;131155633;131158192;131158192;131160410;131160410;131161285;131161285;131163520;131163520;131164403;131164403;131164620;131164620;131165120;131165120;131166327;131166327;131168120;131168120;131170937;131170937;131171921;131173304	131153425;131153425;131154419;131154419;131155251;131155251;131155723;131155723;131158299;131158299;131160624;131160624;131161402;131161402;131163565;131163565;131164506;131164506;131164769;131164769;131165209;131165209;131166422;131166422;131168240;131168240;131171111;131171111;131172234;131173471	+;+;+;+;+;+;+;+;+;+;+;+;+;+;+;+;+;+;+;+;+;+;+;+;+;+;+;+;+;+	2290	eukaryotic translation initiation factor 2D	1.00117	0.00169004	0.988006	0.99561	4.15503	4.10458	4.4265	4.14653	4.25485	4.3661	4.18598	4.25134	4.25565	4.20333	4.31531	4.26942	638	742	462	603	553	750	801	719	722	507	504	514
Rassf5	chr1;chr1;chr1;chr1;chr1;chr1	131176410;131180553;131181154;131182144;131212257;131244689	131178677;131180668;131181451;131182254;131212378;131245178	-;-;-;-;-;-	3405	Ras association (RalGDS/AF-6) domain family member 5	-1.05125	-0.0720999	0.616625	0.812016	5.07146	4.55892	4.79011	4.86825	4.84722	5.15187	4.98863	4.41416	4.65786	4.9128	4.99423	4.881	1791	1512	884	1479	1240	1923	2078	1197	1419	1233	1200	1168
Ikbke	chr1;chr1;chr1;chr1;chr1;chr1;chr1;chr1;chr1;chr1;chr1;chr1;chr1;chr1;chr1;chr1;chr1;chr1;chr1;chr1;chr1;chr1	131254602;131256887;131257117;131257901;131259182;131260006;131263273;131265639;131265875;131269801;131270018;131270186;131270887;131271763;131272108;131273371;131273641;131275150;131275707;131276468;131278699;131279331	131255338;131256958;131257223;131257997;131259283;131260045;131263349;131265754;131265950;131269887;131270109;131270250;131271083;131271942;131272218;131273531;131273822;131275279;131275847;131276578;131278787;131279563	-;-;-;-;-;-;-;-;-;-;-;-;-;-;-;-;-;-;-;-;-;-	3203	inhibitor of kappaB kinase epsilon	-1.35797	-0.441454	0.0171848	0.0878153	4.17991	3.83669	4.57833	4.3963	4.12712	4.84178	3.69288	3.57212	3.86626	4.20898	4.17125	3.9141	908	862	718	1003	708	1459	796	628	771	712	638	562
Srgap2	chr1;chr1;chr1;chr1;chr1;chr1;chr1;chr1;chr1;chr1;chr1;chr1;chr1;chr1;chr1;chr1;chr1;chr1;chr1;chr1;chr1;chr1;chr1	131285251;131292521;131296320;131298332;131300393;131310474;131317129;131319525;131320435;131325088;131332117;131333857;131336390;131344349;131345762;131349452;131355511;131356690;131364002;131411800;131436675;131524938;131527233	131289740;131292845;131296466;131298512;131300472;131310698;131317234;131319659;131320512;131325148;131332141;131333884;131336474;131344546;131345863;131349676;131355639;131356905;131364064;131411962;131436867;131525593;131527361	-;-;-;-;-;-;-;-;-;-;-;-;-;-;-;-;-;-;-;-;-;-;-	8040	SLIT-ROBO Rho GTPase activating protein 2	-1.52194	-0.60591	0.000439853	0.00529171	4.99967	4.7378	5.05539	5.56598	5.02052	5.48005	4.64463	4.08881	4.43987	4.70438	4.72543	4.69765	4024	4042	2509	5665	3302	5701	3866	2256	2881	2520	2352	2429
Fam72a	chr1;chr1;chr1;chr1	131527989;131530654;131533809;131538835	131528852;131530731;131533933;131539872	+;+;+;+	2105	family with sequence similarity 72, member A	-1.38558	-0.470493	0.135671	0.353351	0.918984	-0.64734	0.405152	0.250833	0.594439	0.436949	-0.237305	-0.848222	0.0217036	-0.0642163	0.326436	0.15032	62	25	26	37	40	45	34	19	35	24	29	27
Ctse	chr1;chr1;chr1;chr1;chr1;chr1;chr1;chr1;chr1;chr1	131638314;131661876;131662613;131663311;131664284;131668037;131670686;131672204;131672445;131674781	131638557;131662066;131662769;131663428;131664402;131668236;131670808;131672345;131672543;131675507	+;+;+;+;+;+;+;+;+;+	2120	cathepsin E	1.94388	0.958938	0.347068	0.611682	-3.86942	2.58278	-4.09837	-2.88929	-1.25784	0.257869	1.94867	2.97698	0.522541	-1.46908	0.213795	-0.69944	2	239	1	4	11	40	157	275	50	9	27	15
Rab7b	chr1;chr1;chr1;chr1;chr1;chr1	131688695;131696999;131697829;131698416;131705596;131711620	131688835;131697066;131697955;131698631;131705721;131713464	+;+;+;+;+;+	2523	RAB7B, member RAS oncogene family	-1.24937	-0.321206	0.0543433	0.196852	5.47057	5.12178	6.16081	5.67117	5.69005	5.67593	5.08322	5.14791	5.29652	5.4675	5.51758	5.48779	1750	1655	1694	1912	1648	2049	1644	1475	1637	1342	1278	1318
Slc26a9	chr1;chr1;chr1;chr1;chr1;chr1;chr1;chr1;chr1;chr1;chr1;chr1;chr1;chr1;chr1;chr1;chr1;chr1;chr1;chr1;chr1	131744022;131750580;131752844;131753120;131753827;131755372;131756189;131756637;131757388;131758471;131758759;131759398;131761706;131762756;131762915;131763145;131763794;131764987;131765884;131767809;131769201	131744113;131750722;131752983;131753230;131754002;131755536;131756341;131756719;131757535;131758584;131758836;131759493;131761812;131762825;131763007;131763258;131764075;131765041;131766026;131767880;131770405	+;+;+;+;+;+;+;+;+;+;+;+;+;+;+;+;+;+;+;+;+	3640	solute carrier family 26, member 9	2.55506	1.35335	0.000907675	0.00936878	1.81421	3.07332	1.05868	1.10247	0.31295	1.2366	3.76038	2.80411	3.18678	2.63156	2.75206	3.00064	200	577	71	116	57	136	948	419	547	271	271	339
Pm20d1	chr1;chr1;chr1;chr1;chr1;chr1;chr1;chr1;chr1;chr1;chr1;chr1;chr1	131797395;131798596;131801094;131801726;131802301;131802720;131804052;131804587;131804893;131806899;131812035;131813891;131815987	131797586;131798682;131801326;131801812;131802434;131802839;131804127;131804648;131804971;131806970;131812203;131813990;131818115	+;+;+;+;+;+;+;+;+;+;+;+;+	3540	peptidase M20 domain containing 1	-1.95444	-0.966757	0.1579	0.386622	-0.459785	2.40103	-0.79401	-0.752435	-0.475466	0.54878	0.00579437	1.04282	-0.305891	-2.37464	-2.25698	-0.959144	40	352	19	31	32	82	68	120	47	8	8	21
Slc41a1	chr1;chr1;chr1;chr1;chr1;chr1;chr1;chr1;chr1;chr1;chr1	131828012;131830011;131839115;131840177;131840855;131841128;131841985;131842949;131843919;131844338;131846550	131828393;131830990;131839222;131840248;131840999;131841274;131842132;131843028;131844053;131844486;131848864	+;+;+;+;+;+;+;+;+;+;+	4661	solute carrier family 41, member 1	1.38515	0.470043	0.00256156	0.0209024	3.79224	3.78456	2.98008	3.27962	3.58997	3.61969	4.13129	3.78994	4.16885	3.83944	4.00601	4.0664	1010	1210	345	673	710	910	1570	1063	1384	802	828	909
Rab29	chr1;chr1;chr1;chr1;chr1;chr1	131867277;131867519;131869933;131870680;131872067;131872466	131867410;131867775;131870004;131870861;131872188;131872889	+;+;+;+;+;+	1191	RAB29, member RAS oncogene family	1.05346	0.0751343	0.737577	0.880572	3.39687	2.77229	3.46183	2.79859	2.43005	2.84836	3.10005	3.30612	2.89503	2.94415	3.23707	2.86748	196	153	123	123	81	136	196	194	146	110	124	101
Nucks1	chr1;chr1;chr1;chr1;chr1;chr1;chr1;chr1;chr1;chr1;chr1;chr1;chr1;chr1	131910458;131910458;131919005;131919005;131921943;131921943;131924586;131924586;131928064;131928064;131929613;131929616;131931034;131931034	131910750;131910750;131919054;131919054;131922048;131922048;131924641;131924641;131928216;131928216;131929762;131929762;131936321;131936321	+;+;+;+;+;+;+;+;+;+;+;+;+;+	6096	nuclear casein kinase and cyclin-dependent kinase substrate 1	1.02038	0.0291116	0.802843	0.913682	4.37086	4.18498	4.64167	4.66872	4.50642	4.59415	4.56514	4.66654	4.53671	4.47346	4.46431	4.47752	1973	2089	1428	2306	1753	2339	2774	2553	2336	1628	1488	1581
Slc45a3	chr1;chr1;chr1;chr1;chr1;chr1;chr1;chr1;chr1;chr1	131962915;131970609;131976718;131976718;131977413;131977413;131978748;131978748;131981291;131981291	131963052;131970827;131977112;131977112;131978198;131978198;131979013;131979013;131982972;131982972	+;+;+;+;+;+;+;+;+;+	3486	solute carrier family 45, member 3	-1.5349	-0.618143	0.334637	0.599442	1.1647	3.78315	-1.10963	0.556457	1.18392	0.383996	1.42801	1.91813	1.41306	0.171608	0.963738	0.870365	122	904	15	76	100	72	180	217	153	47	75	74
Elk4	chr1;chr1;chr1;chr1;chr1	132007605;132014383;132017593;132019350;132023553	132007940;132014598;132018462;132019466;132025684	+;+;+;+;+	3671	ELK4, member of ETS oncogene family	1.27664	0.352354	0.175693	0.411882	3.4306	4.12664	2.47207	3.84793	2.93488	3.54609	4.01034	3.96164	4.23231	3.53948	3.29398	3.84262	619	1208	191	786	355	681	1137	943	1139	513	398	613
Cdk18	chr1;chr1;chr1;chr1;chr1;chr1;chr1;chr1;chr1;chr1;chr1;chr1;chr1;chr1;chr1;chr1	132113547;132115465;132115862;132116447;132116596;132116884;132117482;132117750;132118521;132118850;132119100;132119968;132121448;132122037;132122312;132139410	132114970;132115542;132115952;132116489;132116701;132116981;132117602;132117873;132118583;132118944;132119214;132120024;132121573;132122116;132122460;132139685	-;-;-;-;-;-;-;-;-;-;-;-;-;-;-;-	3046	cyclin-dependent kinase 18	1.71953	0.782014	0.123138	0.334874	-1.46442	0.251436	-2.78019	-2.8564	-0.930863	-1.40506	-0.502688	0.310142	-0.0292902	-1.47143	-0.20666	-0.742311	17	68	4	6	20	18	41	62	49	13	29	21
Klhdc8a	chr1;chr1;chr1;chr1;chr1	132298626;132302525;132302940;132303729;132304599	132299652;132302689;132303155;132303830;132307357	+;+;+;+;+	4269	kelch domain containing 8A	2.47249	1.30597	0.00755621	0.0481431	-3.66392	-1.78611	-5.1082	-3.89912	-4.0693	-2.72286	-2.01321	-1.12488	-1.59804	-2.64479	-1.63598	-2.28475	5	23	1	4	3	10	20	32	23	8	15	10
Nuak2	chr1;chr1;chr1;chr1;chr1;chr1;chr1;chr1;chr1;chr1;chr1;chr1;chr1;chr1;chr1	132316125;132316125;132324953;132324953;132326206;132327697;132327697;132328131;132328131;132329958;132329958;132330559;132330559;132331321;132331321	132316472;132316472;132325073;132325073;132326229;132327848;132327848;132328196;132328196;132330077;132330077;132330691;132330691;132333488;132333488	+;+;+;+;+;+;+;+;+;+;+;+;+;+;+	3132	NUAK family, SNF1-like kinase, 2	1.07108	0.0990678	0.601468	0.801784	2.93705	2.68423	3.26799	3.20722	3.1761	3.1122	3.0256	2.61882	2.86699	3.3282	3.57641	3.42326	375	379	283	430	358	430	490	317	377	378	413	391
Tmcc2	chr1;chr1;chr1;chr1;chr1	132356315;132358903;132360275;132380657;132390977	132357817;132359038;132361215;132381181;132391281	-;-;-;-;-	3410	transmembrane and coiled-coil domains 2	-1.37576	-0.460231	0.348289	0.612646	1.18465	1.91505	-0.899067	-0.333387	1.36597	-0.324186	1.00237	0.848759	0.681201	-0.64564	-0.228379	-0.133254	121	242	17	40	111	43	131	101	90	26	32	36
Dstyk	chr1;chr1;chr1;chr1;chr1;chr1;chr1;chr1;chr1;chr1;chr1;chr1;chr1	132417453;132434099;132449312;132453087;132454061;132455232;132455860;132456325;132456869;132458317;132459876;132462913;132463324	132417870;132434487;132449975;132453319;132454144;132455408;132455989;132456481;132457001;132458430;132459990;132463047;132466959	+;+;+;+;+;+;+;+;+;+;+;+;+	6385	dual serine/threonine and tyrosine protein kinase	-1.08327	-0.115397	0.315541	0.579046	3.78001	3.96687	3.69698	3.90453	3.5159	3.76622	3.78518	3.56268	3.76801	3.57394	3.56065	3.71345	1372	1881	777	1422	924	1380	1692	1244	1436	914	833	975
Rbbp5	chr1;chr1;chr1;chr1;chr1;chr1;chr1;chr1;chr1;chr1;chr1;chr1;chr1;chr1	132477367;132484052;132484746;132489588;132490423;132492553;132493815;132494021;132494270;132494857;132496206;132496799;132497930;132503764	132477527;132484077;132484918;132489728;132490585;132492662;132493934;132494174;132494341;132494974;132496275;132497028;132498121;132505665	+;+;+;+;+;+;+;+;+;+;+;+;+;+	3632	retinoblastoma binding protein 5, histone lysine methyltransferase complex subunit	-1.0435	-0.0614268	0.620592	0.814436	3.62952	3.73191	3.43694	3.87795	3.56577	3.95075	3.72658	3.71991	3.614	3.57443	3.69219	3.56129	703	909	369	794	544	892	924	789	734	520	519	499
Tmem81	chr1;chr1	132506230;132507165	132506496;132508639	+;+	1742	transmembrane protein 81	-1.27088	-0.34583	0.104212	0.299963	2.268	2.02208	2.61503	2.21447	2.47106	2.62959	2.0567	1.53549	1.91251	2.35576	2.07533	2.18454	131	133	100	120	122	171	139	83	108	107	81	92
Cntn2	chr1;chr1;chr1;chr1;chr1;chr1;chr1;chr1;chr1;chr1;chr1;chr1;chr1;chr1;chr1;chr1;chr1;chr1;chr1;chr1;chr1;chr1;chr1	132509425;132516021;132516524;132516901;132518297;132518662;132519169;132521139;132521721;132522333;132522935;132523358;132523593;132525307;132525818;132526288;132527695;132528076;132528612;132528910;132529187;132533657;132542723	132515637;132516189;132516636;132517087;132518409;132518896;132519239;132521288;132521879;132522453;132523110;132523485;132523743;132525436;132525954;132526463;132527794;132528285;132528707;132529085;132529331;132533817;132542940	-;-;-;-;-;-;-;-;-;-;-;-;-;-;-;-;-;-;-;-;-;-;-	9535	contactin 2	3.92934	1.97429	0.0538255	0.195464	-9.11324	-2.19186	-6.26754	-9.11324	-4.53128	-6.89422	-1.92328	-2.1157	-1.16353	-4.46053	-3.87433	-3.75895	0	39	1	0	5	1	48	36	70	5	7	8
Nfasc	chr1;chr1;chr1;chr1;chr1;chr1;chr1;chr1;chr1;chr1;chr1;chr1;chr1;chr1;chr1;chr1;chr1;chr1;chr1;chr1;chr1;chr1;chr1;chr1;chr1;chr1;chr1;chr1;chr1;chr1;chr1;chr1;chr1;chr1;chr1;chr1;chr1;chr1;chr1;chr1;chr1;chr1;chr1;chr1;chr1;chr1;chr1;chr1;chr1;chr1;chr1;chr1;chr1;chr1;chr1;chr1;chr1;chr1;chr1;chr1;chr1;chr1;chr1;chr1;chr1;chr1;chr1;chr1;chr1;chr1;chr1;chr1;chr1;chr1;chr1;chr1;chr1;chr1;chr1;chr1…	132564690;132564690;132564690;132564690;132573770;132573770;132573770;132573770;132576286;132576286;132576286;132576286;132582995;132584364;132588074;132593351;132593351;132593351;132593351;132595484;132595484;132595484;132595484;132596526;132596526;132596526;132596526;132597765;132597765;132597765;132600099;132600099;132600099;132601971;132601971;132601971;132601971;132603798;132603798;132603798…	132570651;132570651;132570651;132570651;132573839;132573839;132573839;132573839;132576417;132576417;132576417;132576417;132583147;132584480;132588310;132593365;132593365;132593365;132593365;132595657;132595657;132595657;132595657;132596648;132596648;132596648;132596648;132597969;132597969;132597969;132600214;132600214;132600214;132602193;132602193;132602193;132602193;132603868;132603868;132603868…	-;-;-;-;-;-;-;-;-;-;-;-;-;-;-;-;-;-;-;-;-;-;-;-;-;-;-;-;-;-;-;-;-;-;-;-;-;-;-;-;-;-;-;-;-;-;-;-;-;-;-;-;-;-;-;-;-;-;-;-;-;-;-;-;-;-;-;-;-;-;-;-;-;-;-;-;-;-;-;-;-;-;-;-;-;-;-;-;-;-;-;-;-;-;-;-;-;-;-;-;-;-;-;-;-;-;-;-;-;-;-;-	10379	neurofascin	1.66088	0.731944	0.216026	0.464552	-0.61166	-2.10936	-3.9827	-4.22489	-2.77273	-3.34097	-1.03569	-1.12868	-0.908731	-2.62656	-2.50716	-1.95352	106	45	6	8	19	16	97	78	91	20	20	31
Lrrn2	chr1;chr1	132880355;132936981	132880675;132940005	+;+	3346	leucine rich repeat protein 2, neuronal	1.00967	0.0138907	0.9721	0.990502	-2.49761	-0.963862	-2.60503	-2.02176	-0.805943	-1.32128	-1.66175	-1.12602	-1.1277	-2.29333	-2.17567	-1.17948	9	32	5	12	24	21	20	25	25	8	8	17
Mdm4	chr1;chr1;chr1;chr1;chr1;chr1;chr1;chr1;chr1;chr1;chr1;chr1;chr1;chr1;chr1;chr1;chr1;chr1;chr1;chr1;chr1;chr1;chr1;chr1;chr1;chr1;chr1;chr1;chr1;chr1;chr1;chr1;chr1;chr1;chr1;chr1;chr1;chr1;chr1;chr1;chr1;chr1;chr1;chr1;chr1;chr1;chr1;chr1;chr1;chr1;chr1;chr1;chr1;chr1;chr1;chr1;chr1;chr1;chr1;chr1;chr1;chr1;chr1;chr1;chr1;chr1	132986105;132986105;132986105;132986105;132986105;132986105;132994503;132994503;132994503;132994503;132994503;132994503;132996563;132996563;132996563;132996563;132996563;132996563;133001283;133001283;133001283;133001283;133001283;133001283;133003791;133003791;133003791;133003791;133003791;133003791;133004654;133004654;133004654;133004654;133004654;133009137;133009137;133009137;133009137;133009137…	132992225;132992225;132992225;132992225;132992225;132992225;132994583;132994583;132994583;132994583;132994583;132994583;132996709;132996709;132996709;132996709;132996709;132996709;133001443;133001443;133001443;133001443;133001443;133001443;133003890;133003890;133003890;133003890;133003890;133003890;133004692;133004721;133004721;133004721;133004721;133009192;133009192;133009192;133009192;133009192…	-;-;-;-;-;-;-;-;-;-;-;-;-;-;-;-;-;-;-;-;-;-;-;-;-;-;-;-;-;-;-;-;-;-;-;-;-;-;-;-;-;-;-;-;-;-;-;-;-;-;-;-;-;-;-;-;-;-;-;-;-;-;-;-;-;-	7354	transformed mouse 3T3 cell double minute 4	-1.0091	-0.0130671	0.927801	0.972619	4.7987	5.0123	4.71774	5.27188	4.76444	5.21388	4.74427	4.84893	4.82519	4.98967	5.12912	5.20904	3202	4472	1816	4226	2529	4336	3789	3495	3442	2809	2846	3167
Pik3c2b	chr1;chr1;chr1;chr1;chr1;chr1;chr1;chr1;chr1;chr1;chr1;chr1;chr1;chr1;chr1;chr1;chr1;chr1;chr1;chr1;chr1;chr1;chr1;chr1;chr1;chr1;chr1;chr1;chr1;chr1;chr1;chr1;chr1	133046012;133066212;133070318;133071174;133071602;133074511;133074779;133075811;133077326;133078219;133079644;133080961;133084818;133085501;133086937;133088188;133089966;133090171;133090681;133091561;133092272;133093656;133094698;133098631;133099153;133099605;133100725;133101330;133102280;133103353;133103801;133104987;133105973	133046423;133067229;133070418;133071328;133071722;133074622;133074858;133075874;133077472;133078252;133079839;133081083;133084985;133085612;133087079;133088376;133090059;133090265;133090861;133091668;133092364;133093785;133094834;133098800;133099309;133099714;133100926;133101454;133102397;133103434;133103907;133105115;133108688	+;+;+;+;+;+;+;+;+;+;+;+;+;+;+;+;+;+;+;+;+;+;+;+;+;+;+;+;+;+;+;+;+	7929	phosphatidylinositol-4-phosphate 3-kinase catalytic subunit type 2 beta	1.35287	0.436019	0.0401903	0.158892	1.01831	1.42191	0.369844	0.643679	0.868772	0.931568	1.61624	1.61761	1.36952	1.18804	1.36709	0.786143	251	400	96	184	183	240	467	401	338	217	226	159
Ppp1r15b	chr1;chr1	133131166;133136663	133133615;133139800	+;+	5588	protein phosphatase 1, regulatory (inhibitor) subunit 15b	1.22815	0.296492	0.0324803	0.136981	3.66281	3.75166	3.46259	3.54959	3.65418	3.46341	3.75789	3.9005	3.99902	3.6428	3.63394	4.30066	1107	1418	578	973	890	979	1453	1376	1475	839	767	1282
Plekha6	chr1;chr1;chr1;chr1;chr1;chr1;chr1;chr1;chr1;chr1;chr1;chr1;chr1;chr1;chr1;chr1;chr1;chr1;chr1;chr1;chr1;chr1;chr1;chr1;chr1;chr1;chr1;chr1;chr1;chr1;chr1;chr1;chr1;chr1;chr1;chr1;chr1;chr1;chr1;chr1;chr1;chr1;chr1;chr1;chr1;chr1;chr1;chr1;chr1;chr1	133246097;133246097;133259009;133259009;133260042;133260042;133263797;133263797;133264661;133264661;133266566;133266566;133270000;133270060;133272209;133272209;133273858;133273858;133274793;133275812;133279373;133280339;133280339;133281783;133281783;133282117;133282117;133283271;133283271;133284880;133284880;133285247;133285247;133286247;133287470;133287470;133287774;133287774;133292352;133292352…	133246142;133246142;133259089;133259089;133260156;133260156;133263901;133263901;133264733;133264733;133266666;133266666;133270202;133270202;133272691;133272691;133274374;133274374;133274879;133275865;133279453;133280407;133280407;133281863;133281863;133282266;133282266;133283366;133283366;133284991;133284991;133285386;133285386;133286396;133287599;133287599;133287880;133287880;133292528;133292528…	+;+;+;+;+;+;+;+;+;+;+;+;+;+;+;+;+;+;+;+;+;+;+;+;+;+;+;+;+;+;+;+;+;+;+;+;+;+;+;+;+;+;+;+;+;+;+;+;+;+	7457	pleckstrin homology domain containing, family A member 6	1.06196	0.0867268	0.493023	0.733228	3.0796	3.36161	3.36318	3.36811	3.06965	3.42136	3.65533	3.17179	3.44214	3.29699	3.3861	3.21498	986	1444	720	1145	792	1269	1806	1108	1338	881	862	806
Sox13	chr1;chr1;chr1;chr1;chr1;chr1;chr1;chr1;chr1;chr1;chr1;chr1;chr1;chr1	133382300;133384457;133385466;133385994;133386185;133386766;133387084;133388449;133388929;133389324;133390559;133390729;133393073;133423876	133383924;133384673;133385609;133386090;133386294;133386928;133387166;133388563;133388997;133389496;133390645;133390840;133393271;133424212	-;-;-;-;-;-;-;-;-;-;-;-;-;-	3531	SRY (sex determining region Y)-box 13	1.46062	0.546586	0.177478	0.41421	0.970758	1.75981	0.478138	0.593622	1.23565	0.654005	1.7874	2.57616	1.95649	0.455295	0.925918	0.259104	108	225	46	79	105	88	234	347	226	58	74	49
Snrpe	chr1;chr1;chr1;chr1;chr1	133603871;133606501;133608897;133609718;133610164	133604076;133606579;133608959;133609744;133610280	-;-;-;-;-	492	small nuclear ribonucleoprotein E	1.06445	0.0901082	0.666324	0.84081	5.89568	5.97049	6.8992	6.2636	6.7481	6.37835	6.09	6.39799	6.15597	6.79133	6.59554	6.78609	458	581	551	562	669	650	644	684	579	655	526	632
Zc3h11a	chr1;chr1;chr1;chr1;chr1;chr1;chr1;chr1;chr1;chr1;chr1;chr1;chr1;chr1;chr1;chr1;chr1;chr1;chr1;chr1;chr1;chr1;chr1;chr1;chr1;chr1;chr1;chr1;chr1;chr1;chr1;chr1;chr1;chr1;chr1	133619871;133619871;133622117;133622117;133622984;133622984;133624483;133624483;133625848;133625848;133626767;133626767;133633762;133633762;133635997;133635997;133637349;133637349;133638533;133638533;133638833;133638833;133639040;133639040;133640612;133640612;133645727;133645727;133647336;133647336;133653973;133653973;133655345;133661237;133661237	133621801;133621801;133622184;133622184;133623150;133623150;133624810;133624810;133625930;133625930;133627270;133627270;133633860;133633860;133636056;133636056;133637459;133637459;133638613;133638613;133638949;133638949;133639243;133639243;133640735;133640735;133645846;133645846;133647529;133647529;133654032;133654032;133655398;133661399;133661399	-;-;-;-;-;-;-;-;-;-;-;-;-;-;-;-;-;-;-;-;-;-;-;-;-;-;-;-;-;-;-;-;-;-;-	4468	zinc finger CCCH type containing 11A	-1.13453	-0.182101	0.29615	0.557881	6.55797	6.30208	6.80938	6.79292	6.5774	6.85446	6.15508	6.03214	6.30206	6.57094	6.66558	6.94511	6586	6643	4703	7369	5399	8214	6121	4822	5821	5107	5016	6410
Zbed6	chr1	133655879	133660885	-	5007	zinc finger, BED type containing 6	1.06284	0.0879233	0.55965	0.775947	4.29925	4.54554	4.23381	4.76163	3.9021	4.39296	4.42677	4.36643	4.72291	4.35182	4.31766	4.58089	1542	2203	884	2020	947	1671	2070	1703	2183	1229	1104	1395
Lax1	chr1;chr1;chr1;chr1;chr1;chr1;chr1;chr1;chr1;chr1;chr1;chr1	133679029;133679029;133682983;133682983;133683538;133683538;133684006;133684006;133688821;133688821;133689809;133689815	133680635;133680635;133683053;133683053;133683642;133683642;133684109;133684109;133689004;133689004;133690108;133690016	-;-;-;-;-;-;-;-;-;-;-;-	2371	lymphocyte transmembrane adaptor 1	1.01979	0.028278	0.916346	0.968463	1.81221	1.87893	2.40872	1.89599	1.89024	2.45309	1.53759	1.49585	1.77822	2.24578	2.33381	2.81449	130	164	118	131	111	206	132	110	134	135	132	194
Atp2b4	chr1;chr1;chr1;chr1;chr1;chr1;chr1;chr1;chr1;chr1;chr1;chr1;chr1;chr1;chr1;chr1;chr1;chr1;chr1;chr1;chr1;chr1;chr1;chr1;chr1;chr1;chr1;chr1;chr1;chr1;chr1;chr1;chr1;chr1;chr1;chr1;chr1;chr1;chr1;chr1;chr1	133702674;133702674;133711632;133715054;133715054;133716505;133716505;133717788;133717788;133718700;133718700;133719324;133719324;133726457;133726457;133727723;133727723;133728697;133728697;133729717;133729717;133730369;133730369;133731663;133731663;133732226;133732226;133735048;133735048;133736616;133736616;133737990;133737990;133738538;133738538;133739163;133739163;133739914;133739914;133753089…	133706996;133706996;133711822;133715230;133715230;133716612;133716612;133717999;133717999;133718913;133718913;133719515;133719515;133726563;133726563;133727810;133727810;133728876;133728876;133729948;133729948;133730610;133730610;133731905;133731905;133732440;133732440;133735209;133735209;133736651;133736651;133738118;133738118;133738663;133738663;133739420;133739420;133740111;133740111;133753747…	-;-;-;-;-;-;-;-;-;-;-;-;-;-;-;-;-;-;-;-;-;-;-;-;-;-;-;-;-;-;-;-;-;-;-;-;-;-;-;-;-	8292	ATPase, Ca++ transporting, plasma membrane 4	-1.23269	-0.301812	0.0107006	0.0619074	5.89282	5.53354	5.73125	5.87675	5.72354	5.93058	5.5534	5.24225	5.51486	5.58037	5.46809	5.53137	7708	7237	4134	7247	5544	8035	7486	5176	6260	4770	4059	4465
Prelp	chr1;chr1;chr1	133910304;133914445;133921255	133912781;133915421;133921401	-;-;-	3602	proline arginine-rich end leucine-rich repeat	1.11697	0.159595	0.810286	0.91691	4.45883	5.06898	2.0823	2.4075	1.43476	0.470142	4.21868	4.42859	4.14508	2.67827	2.88954	2.49365	1239	2278	143	284	123	79	1289	1279	1052	277	295	236
Fmod	chr1;chr1;chr1	134037515;134040216;134046474	134037582;134041202;134048277	+;+;+	2859	fibromodulin	-2.60946	-1.38375	0.0816025	0.255588	2.18409	4.09137	-0.922006	0.898188	2.30855	-0.173577	1.38277	2.40818	0.783964	-0.998335	-0.115255	-1.44807	203	918	14	79	179	40	143	250	81	17	29	12
Btg2	chr1;chr1	134074865;134078912	134077703;134079155	-;-	3083	B cell translocation gene 2, anti-proliferative	1.14078	0.190024	0.223002	0.47333	4.30627	5.12647	4.79301	4.46427	4.43221	4.6329	4.94073	4.7731	4.99493	4.62271	4.67369	5.00192	954	2029	802	1012	842	1215	1820	1390	1623	913	870	1150
Chit1	chr1;chr1;chr1;chr1;chr1;chr1;chr1;chr1;chr1;chr1;chr1;chr1;chr1;chr1;chr1;chr1;chr1;chr1;chr1;chr1;chr1;chr1;chr1;chr1;chr1;chr1;chr1;chr1;chr1;chr1;chr1;chr1;chr1;chr1;chr1	134111242;134111242;134111242;134138605;134138641;134138641;134140260;134140260;134140260;134143240;134143240;134143240;134144011;134144011;134144011;134145252;134145252;134145252;134145591;134145591;134145591;134146562;134146562;134146562;134148336;134148336;134148336;134149376;134149376;134149376;134150479;134150479;134151104;134151104;134151212	134111362;134111362;134111362;134138772;134138772;134138772;134140289;134140289;134140289;134143441;134143441;134143441;134144067;134144067;134144067;134145417;134145417;134145417;134145715;134145715;134145715;134146685;134146685;134146685;134148521;134148521;134148521;134149483;134149483;134149483;134150605;134150605;134151540;134151540;134151540	+;+;+;+;+;+;+;+;+;+;+;+;+;+;+;+;+;+;+;+;+;+;+;+;+;+;+;+;+;+;+;+;+;+;+	1851	chitinase 1 (chitotriosidase)	-1.00395	-0.00569253	0.977683	0.992034	7.20989	6.85276	7.54625	7.50069	7.37731	7.86697	7.22975	6.77069	7.21769	7.70982	7.63293	7.72389	4287	4031	3247	4986	3894	6865	5341	3333	4549	4659	4063	4556
Chil1	chr1;chr1;chr1;chr1;chr1;chr1;chr1;chr1;chr1;chr1	134182404;134182780;134183497;134184124;134185149;134186505;134187870;134188495;134189197;134189481	134182552;134182809;134183701;134184180;134185299;134186626;134187993;134188677;134189313;134190031	+;+;+;+;+;+;+;+;+;+	1689	chitinase-like 1	9.79181	3.29158	1.78483e-07	7.78945e-06	1.36935	3.4604	0.114536	-0.922336	2.18547	0.220874	5.81522	5.35401	4.9234	4.9116	4.58463	4.55166	68	350	17	13	97	31	1828	1139	846	611	448	461
Adora1	chr1;chr1;chr1;chr1;chr1;chr1;chr1;chr1;chr1;chr1;chr1;chr1	134199215;134199215;134199215;134199215;134199215;134234015;134234015;134234015;134234663;134235228;134235228;134235228	134203590;134203590;134203590;134203590;134203590;134234412;134234446;134235457;134234856;134235457;134235457;134235457	-;-;-;-;-;-;-;-;-;-;-;-	5819	adenosine A1 receptor	-2.18976	-1.13077	0.0379233	0.152924	-1.40957	-0.279704	-3.14788	-2.16828	-0.552148	-3.03573	-3.18148	-2.24224	-3.08996	-1.79174	-1.90441	-3.44981	34	90	6	19	50	11	12	20	11	20	17	6
Ppfia4	chr1;chr1;chr1;chr1;chr1;chr1;chr1;chr1;chr1;chr1;chr1;chr1;chr1;chr1;chr1;chr1;chr1;chr1;chr1;chr1;chr1;chr1;chr1;chr1;chr1;chr1;chr1;chr1;chr1	134296783;134299026;134299291;134300470;134303605;134304287;134309576;134311529;134312057;134312536;134313087;134313630;134316615;134317063;134317438;134317808;134319215;134321061;134323002;134324079;134324511;134326484;134326816;134327258;134328000;134328293;134328644;134329146;134332290	134298828;134299136;134299468;134300538;134303780;134304384;134309751;134311555;134312119;134312736;134313168;134313723;134316778;134317196;134317473;134318048;134319423;134321169;134323093;134324210;134324594;134326618;134326962;134327449;134328089;134328367;134328808;134329247;134332928	-;-;-;-;-;-;-;-;-;-;-;-;-;-;-;-;-;-;-;-;-;-;-;-;-;-;-;-;-	6067	protein tyrosine phosphatase, receptor type, f polypeptide (PTPRF), interacting protein (liprin), alpha 4	-2.25144	-1.17085	9.51937e-12	1.35632e-09	2.41513	2.04055	2.36416	2.04829	2.69234	2.51581	1.23912	0.934858	0.940684	1.41272	1.29984	1.28554	506	470	293	373	496	551	275	191	192	194	165	172
Tmem183a	chr1;chr1;chr1;chr1;chr1;chr1;chr1;chr1;chr1;chr1;chr1;chr1;chr1;chr1;chr1;chr1	134346097;134346097;134350083;134350083;134352355;134352355;134354661;134354661;134355560;134355560;134360757;134360757;134361534;134361534;134361762;134361762	134348194;134348194;134350238;134350238;134352435;134352435;134354841;134354841;134355713;134355716;134360924;134360924;134361623;134361623;134361999;134361999	-;-;-;-;-;-;-;-;-;-;-;-;-;-;-;-	3169	transmembrane protein 183A	-1.02846	-0.0404851	0.771698	0.897422	4.49538	4.3292	4.90511	4.79134	4.71368	4.69074	4.44536	4.3761	4.47948	4.81594	4.75327	4.81581	1118	1200	891	1305	1052	1300	1327	1085	1167	1073	945	1039
Cyb5r1	chr1;chr1;chr1;chr1;chr1;chr1;chr1;chr1;chr1	134405990;134406313;134406599;134407046;134407574;134408404;134409601;134410493;134410907	134406053;134406462;134406671;134407152;134407703;134408487;134409686;134410592;134411738	+;+;+;+;+;+;+;+;+	1626	cytochrome b5 reductase 1	-1.25101	-0.323092	0.0631019	0.215323	4.03931	3.61469	4.18805	4.07371	4.22295	4.08453	3.43177	3.38569	3.55375	4.03828	3.91467	3.91309	418	375	278	407	384	438	337	280	315	321	271	285
Adipor1	chr1;chr1;chr1;chr1;chr1;chr1;chr1;chr1;chr1;chr1;chr1;chr1;chr1;chr1;chr1;chr1	134415378;134415664;134422921;134422921;134423958;134423958;134424751;134424751;134425909;134425909;134428082;134428082;134431057;134431057;134431530;134431530	134415585;134415989;134423155;134423155;134424074;134424074;134424922;134424922;134426095;134426095;134428269;134428269;134431250;134431250;134433350;134433350	+;+;+;+;+;+;+;+;+;+;+;+;+;+;+;+	3448	adiponectin receptor 1	-1.25206	-0.324307	0.0346256	0.143488	6.39928	5.93221	6.67521	6.43299	6.63762	6.43942	6.02858	5.73098	6.02807	6.25458	6.28681	6.27747	4553	3967	3307	4431	4344	4754	4327	3020	3715	3165	2977	3114
Klhl12	chr1;chr1;chr1;chr1;chr1;chr1;chr1;chr1;chr1;chr1;chr1;chr1	134455555;134458428;134463827;134467651;134472394;134475788;134483747;134485718;134487010;134487644;134489016;134489332	134455665;134458666;134463980;134467868;134472543;134475902;134483853;134485913;134487168;134487742;134489121;134490873	+;+;+;+;+;+;+;+;+;+;+;+	3196	kelch-like 12	-1.16717	-0.223012	0.0905016	0.273039	3.26379	2.88647	3.06004	3.29086	3.12664	3.17397	2.92092	2.89576	3.02073	2.95131	2.96609	2.726	480	445	250	465	353	458	465	392	428	297	276	246
Rabif	chr1;chr1	134494660;134506076	134494809;134507884	+;+	1959	RAB interacting factor	-1.00819	-0.0117708	0.925438	0.971528	4.07142	3.73444	4.09024	4.13585	4.00216	4.02952	3.96789	3.85739	4.01866	4.02034	3.98558	4.15806	515	491	313	512	397	508	589	468	524	382	343	407
Kdm5b	chr1;chr1;chr1;chr1;chr1;chr1;chr1;chr1;chr1;chr1;chr1;chr1;chr1;chr1;chr1;chr1;chr1;chr1;chr1;chr1;chr1;chr1;chr1;chr1;chr1;chr1;chr1	134560178;134585154;134587922;134588777;134593329;134595800;134597583;134599060;134600634;134602450;134604442;134605713;134607688;134608865;134613188;134613887;134615918;134616189;134617692;134619560;134620843;134621935;134624711;134627265;134628598;134630433;134631237	134560542;134585231;134588044;134588947;134593463;134595896;134597692;134599218;134600753;134602608;134604623;134605875;134607807;134609059;134613369;134614011;134616068;134616303;134618047;134619698;134621022;134622093;134625196;134627376;134628752;134630753;134632878	+;+;+;+;+;+;+;+;+;+;+;+;+;+;+;+;+;+;+;+;+;+;+;+;+;+;+	6300	lysine (K)-specific demethylase 5B	-1.00277	-0.0039941	0.971119	0.990058	4.38702	4.31038	4.34085	4.43022	4.28697	4.6311	4.56421	4.34755	4.4712	4.39371	4.35543	4.23494	2062	2355	1198	2020	1556	2480	2865	2115	2307	1592	1426	1381
Ppp1r12b	chr1;chr1;chr1;chr1;chr1;chr1;chr1;chr1;chr1;chr1;chr1;chr1;chr1;chr1;chr1;chr1;chr1;chr1;chr1;chr1;chr1;chr1;chr1;chr1;chr1;chr1	134765943;134771998;134773426;134776376;134777315;134779723;134782151;134803102;134834435;134835785;134835978;134837853;134842643;134865778;134872807;134873939;134875965;134879633;134886423;134887275;134890756;134892158;134893350;134896343;134902378;134955492	134766077;134772048;134773479;134776480;134777459;134782167;134782167;134803721;134834476;134835897;134836167;134838041;134842733;134865960;134872932;134874021;134876165;134879745;134886562;134887354;134890830;134892302;134893509;134896461;134902508;134955940	-;-;-;-;-;-;-;-;-;-;-;-;-;-;-;-;-;-;-;-;-;-;-;-;-;-	6185	protein phosphatase 1, regulatory (inhibitor) subunit 12B	-1.19569	-0.257846	0.388586	0.648669	0.450915	1.18686	-0.495953	0.456685	0.723382	-0.0907555	0.403961	0.529952	0.538018	-0.211864	0.0777953	-0.282656	132	265	41	126	129	92	157	147	148	64	72	59
Ube2t	chr1;chr1;chr1;chr1;chr1;chr1;chr1;chr1;chr1;chr1;chr1;chr1;chr1;chr1	134962565;134962565;134967727;134967727;134969241;134969241;134971250;134971250;134971901;134971901;134972106;134972106;134973800;134973800	134962609;134962786;134967898;134967898;134969310;134969310;134971355;134971355;134971999;134971999;134972189;134972189;134974179;134974179	+;+;+;+;+;+;+;+;+;+;+;+;+;+	1133	ubiquitin-conjugating enzyme E2T	1.37858	0.463185	0.0687351	0.227702	0.567515	0.917457	-0.0655	1.0649	0.756346	0.796896	1.17935	1.07199	1.0331	1.10035	1.60782	1.14635	26	40	10	35	24	31	49	39	38	29	38	29
Lgr6	chr1;chr1;chr1;chr1;chr1;chr1;chr1;chr1;chr1;chr1;chr1;chr1;chr1;chr1;chr1;chr1;chr1;chr1	134986353;134990605;134993869;134995984;134997653;134998185;134999314;135000478;135001700;135003200;135003458;135005691;135021775;135027052;135063621;135072885;135075227;135104929	134988191;134990685;134994029;134996109;134997724;134998256;134999379;135000549;135001768;135003271;135003529;135005759;135021846;135027267;135063692;135072956;135075298;135105276	-;-;-;-;-;-;-;-;-;-;-;-;-;-;-;-;-;-	3623	leucine-rich repeat-containing G protein-coupled receptor 6	-2.27918	-1.18852	2.11781e-06	6.60479e-05	3.96188	3.20679	2.62776	2.93546	2.831	3.31103	2.2369	2.27543	1.50919	2.37017	1.91587	1.63703	883	630	210	412	326	571	328	289	170	225	151	131
Ptprv	chr1;chr1;chr1;chr1;chr1;chr1;chr1;chr1;chr1;chr1;chr1;chr1;chr1;chr1;chr1;chr1;chr1;chr1;chr1;chr1;chr1;chr1;chr1;chr1;chr1;chr1;chr1;chr1;chr1;chr1;chr1;chr1;chr1;chr1;chr1;chr1;chr1;chr1	135108498;135108919;135109286;135109563;135109809;135110085;135110252;135110413;135110650;135111046;135111302;135112190;135112890;135114110;135114301;135114542;135116384;135116519;135118114;135118662;135119229;135119666;135120257;135120702;135122332;135123539;135123948;135124295;135125243;135125705;135126136;135126577;135127016;135128037;135128089;135128654;135129117;135132520	135108695;135109054;135109449;135109679;135109937;135110161;135110330;135110500;135110717;135111181;135111462;135112312;135113024;135114186;135114391;135114635;135116431;135116645;135118181;135118872;135119369;135119947;135120523;135120965;135122604;135123814;135124193;135124549;135125506;135125974;135126408;135126625;135127082;135128079;135128113;135128721;135129750;135132575	-;-;-;-;-;-;-;-;-;-;-;-;-;-;-;-;-;-;-;-;-;-;-;-;-;-;-;-;-;-;-;-;-;-;-;-;-;-	6080	protein tyrosine phosphatase, receptor type, V	-1.21252	-0.278011	0.648574	0.831109	-1.43137	1.67693	-1.57433	-1.44328	-1.92802	-0.805381	-0.0445972	0.1503	-0.396187	-1.32358	-0.707001	-1.43397	35	366	19	33	20	55	113	111	76	29	41	26
Ptpn7	chr1;chr1;chr1;chr1;chr1;chr1;chr1;chr1;chr1;chr1	135132725;135133750;135134440;135134831;135136099;135137324;135137768;135139124;135141943;135143161	135132790;135133923;135134623;135134915;135136175;135137461;135137878;135139278;135142056;135145320	+;+;+;+;+;+;+;+;+;+	3264	protein tyrosine phosphatase, non-receptor type 7	1.00108	0.00155201	0.994933	0.998203	0.773116	1.66711	1.68004	1.42382	0.845548	0.922263	1.24111	1.52839	1.31708	1.27861	1.3837	0.733803	87	195	98	130	74	98	148	155	134	95	94	63
Arl8a	chr1;chr1;chr1;chr1;chr1;chr1;chr1	135146834;135152471;135152793;135154176;135154408;135154713;135155222	135147100;135152551;135152866;135154269;135154475;135154783;135156268	+;+;+;+;+;+;+	1702	ADP-ribosylation factor-like 8A	1.22543	0.293282	0.137023	0.355285	4.45314	4.86303	3.74492	3.85866	4.23737	4.15964	4.66191	4.69938	4.57166	4.14967	4.50096	4.72532	583	933	214	367	406	483	828	729	668	363	426	524
Gpr37l1	chr1;chr1	135160250;135166875	135161695;135167681	-;-	2253	G protein-coupled receptor 37-like 1	-1.33819	-0.420282	0.574836	0.783836	-1.02935	-0.438609	-4.18615	-1.57396	-3.14725	-2.29902	-1.24056	-0.803884	-3.11822	-4.48816	-1.79294	-7.03185	17	31	1	11	3	7	18	21	4	1	7	0
Elf3	chr1;chr1;chr1;chr1;chr1;chr1;chr1;chr1;chr1;chr1;chr1;chr1;chr1;chr1;chr1;chr1;chr1;chr1	135253574;135253574;135254925;135254925;135255975;135255975;135256234;135256234;135256471;135256471;135256779;135256779;135257005;135257005;135257615;135257615;135258349;135258349	135254380;135254380;135255120;135255120;135256091;135256091;135256323;135256323;135256590;135256590;135256874;135256874;135257226;135257286;135257782;135257782;135258472;135258472	-;-;-;-;-;-;-;-;-;-;-;-;-;-;-;-;-;-	2000	E74-like factor 3	4.57179	2.19276	0.000187926	0.00265158	-2.57002	0.579711	-4.01431	-1.53634	-0.733812	0.542289	2.15572	1.9368	1.91207	0.942291	1.31918	1.34612	5	56	1	10	15	46	171	126	124	46	55	59
Rnpep	chr1;chr1;chr1;chr1;chr1;chr1;chr1;chr1;chr1;chr1;chr1;chr1;chr1;chr1;chr1;chr1;chr1;chr1;chr1;chr1;chr1	135262699;135262699;135264053;135264053;135265183;135265183;135266870;135266870;135267170;135267170;135268083;135268083;135271529;135271529;135272362;135277389;135277389;135278767;135278767;135283562;135283562	135263129;135263129;135264195;135264195;135265407;135265407;135266978;135266978;135267282;135267282;135268196;135268196;135271764;135271764;135272478;135277537;135277537;135278907;135278907;135284084;135284084	-;-;-;-;-;-;-;-;-;-;-;-;-;-;-;-;-;-;-;-;-	2301	arginyl aminopeptidase (aminopeptidase B)	1.42332	0.509259	0.000195164	0.0027404	3.98812	3.72245	3.52827	3.60778	3.82699	4.02532	4.38975	4.36924	4.36386	4.32167	4.34512	4.00519	571	572	249	417	413	595	927	784	782	553	517	430
Timm17a	chr1;chr1;chr1;chr1;chr1;chr1	135301535;135304430;135306089;135309135;135309771;135313694	135302003;135304540;135306217;135309198;135309870;135313737	-;-;-;-;-;-	917	translocase of inner mitochondrial membrane 17a	-1.09581	-0.131993	0.381365	0.642129	5.42478	5.20038	5.96917	5.72862	5.78366	5.62958	5.33649	5.33225	5.47465	5.56297	5.67518	5.64482	616	635	539	723	639	721	712	609	673	521	518	534
Lmod1	chr1;chr1;chr1	135324813;135363670;135366082	135325270;135365169;135368065	+;+;+	3942	leiomodin 1 (smooth muscle)	-1.45278	-0.538819	0.360656	0.624722	1.78318	1.74698	-0.202067	0.397898	2.24964	-1.9443	0.748587	1.50313	1.41264	-0.470457	-0.229236	-0.191207	212	249	32	77	237	16	127	184	173	34	37	40
Shisa4	chr1;chr1;chr1;chr1;chr1	135371456;135372197;135373152;135374378;135374889	135371996;135372364;135373285;135374549;135375063	-;-;-;-;-	1190	shisa family member 4	-6.82564	-2.77096	0.00108095	0.0107969	-0.383759	-0.457979	-0.000897258	-1.75172	2.72006	-0.130297	-0.891668	-2.57926	-0.934022	-3.56728	-2.58693	-6.11097	14	16	11	5	99	17	12	3	10	1	2	0
Ipo9	chr1;chr1;chr1;chr1;chr1;chr1;chr1;chr1;chr1;chr1;chr1;chr1;chr1;chr1;chr1;chr1;chr1;chr1;chr1;chr1;chr1;chr1;chr1;chr1	135382315;135385927;135386219;135386684;135387374;135388511;135389313;135390538;135391496;135394136;135400044;135402233;135403288;135404224;135405821;135406517;135406759;135406952;135407988;135409393;135419237;135419991;135420292;135430268	135385477;135386003;135386320;135386806;135387507;135388677;135389588;135390666;135391644;135394362;135400203;135402372;135403394;135404322;135405972;135406575;135406859;135407071;135408074;135409481;135419438;135420077;135420353;135430491	-;-;-;-;-;-;-;-;-;-;-;-;-;-;-;-;-;-;-;-;-;-;-;-	6236	importin 9	1.07476	0.104019	0.406318	0.664156	3.0051	3.12948	2.7698	2.82713	2.99987	2.93993	3.19161	3.1694	3.24067	2.87021	2.93986	2.85743	783	1028	399	658	631	760	1095	925	973	548	529	526
Nav1	chr1;chr1;chr1;chr1;chr1;chr1;chr1;chr1;chr1;chr1;chr1;chr1;chr1;chr1;chr1;chr1;chr1;chr1;chr1;chr1;chr1;chr1;chr1;chr1;chr1;chr1;chr1;chr1;chr1	135434580;135443634;135448931;135449895;135450570;135450786;135452172;135452805;135453193;135454045;135454434;135454691;135455134;135458647;135460344;135460691;135463722;135463915;135464706;135465839;135467641;135468856;135469632;135470480;135472159;135472733;135532349;135537197;135584555	135441779;135443831;135449049;135450091;135450641;135450940;135452407;135452964;135453288;135454142;135454602;135454883;135455330;135458777;135460455;135460774;135463799;135463938;135464758;135466009;135467789;135468897;135470066;135471170;135472456;135472871;135532714;135537299;135585355	-;-;-;-;-;-;-;-;-;-;-;-;-;-;-;-;-;-;-;-;-;-;-;-;-;-;-;-;-	12767	neuron navigator 1	1.27574	0.351336	0.269729	0.529153	1.47765	2.10415	0.436534	1.10069	0.731408	0.125512	1.78068	1.87864	1.53119	0.863095	1.66	1.02836	556	1034	162	407	268	221	843	774	609	279	446	303
Csrp1	chr1;chr1;chr1;chr1;chr1;chr1	135729197;135739400;135745259;135746720;135750565;135751044	135729274;135739512;135745427;135746849;135750658;135752229	+;+;+;+;+;+	1770	cysteine and glycine-rich protein 1	1.56858	0.649456	0.00202044	0.0175874	6.48139	7.37212	6.63598	6.12954	6.47273	6.48464	6.9839	7.22405	7.74468	7.04804	7.20703	7.4519	2474	5525	1652	1843	1989	2518	4307	4364	6268	2816	2892	3608
Phlda3	chr1;chr1	135766085;135768478	135766894;135769134	+;+	1467	pleckstrin homology like domain, family A, member 3	-1.08449	-0.117022	0.608753	0.806824	5.38828	4.88592	6.1536	5.04274	5.70779	5.43068	5.03915	4.92948	5.23187	5.73775	5.37484	5.75465	961	817	980	719	970	1005	927	737	910	941	673	922
Lad1	chr1;chr1;chr1;chr1;chr1;chr1;chr1;chr1;chr1;chr1	135818598;135825755;135827164;135828715;135829689;135830900;135831083;135831525;135831874;135832312	135819016;135825892;135828046;135828819;135829732;135830972;135831220;135831611;135831948;135833341	+;+;+;+;+;+;+;+;+;+	2992	ladinin	1.05382	0.0756326	0.644456	0.82972	7.00326	6.62672	7.33447	7.17345	7.55631	7.21232	7.20642	6.95265	7.1923	7.47008	7.17729	7.46154	6005	5571	4532	6424	7126	7049	8495	6112	7225	6378	4789	6140
Tnnt2	chr1;chr1;chr1;chr1;chr1;chr1;chr1;chr1;chr1;chr1;chr1;chr1;chr1;chr1;chr1;chr1;chr1;chr1;chr1;chr1;chr1;chr1;chr1;chr1;chr1;chr1;chr1;chr1;chr1;chr1;chr1;chr1;chr1;chr1;chr1;chr1;chr1;chr1;chr1;chr1;chr1;chr1;chr1;chr1;chr1;chr1;chr1;chr1;chr1;chr1;chr1;chr1;chr1;chr1;chr1;chr1;chr1;chr1;chr1;chr1;chr1;chr1;chr1;chr1;chr1;chr1;chr1;chr1;chr1;chr1;chr1;chr1;chr1;chr1;chr1;chr1;chr1;chr1;chr1;chr1…	135836334;135836334;135836334;135836334;135836334;135836334;135836334;135836334;135840861;135840861;135840861;135840861;135840861;135840861;135840865;135840865;135840865;135841901;135841901;135841901;135841901;135841901;135842015;135842015;135843778;135843778;135843780;135843780;135845555;135845555;135845555;135845555;135845555;135845555;135845555;135845555;135845555;135845898;135845898;135845898…	135836446;135836446;135836446;135836446;135836446;135836446;135836446;135836446;135840916;135840912;135840912;135840912;135840913;135840916;135840912;135840912;135840913;135841911;135841911;135841911;135841911;135841911;135842026;135842026;135843814;135843814;135843814;135843814;135845644;135845644;135845644;135845644;135845644;135845644;135845644;135845644;135845644;135845933;135845933;135845933…	+;+;+;+;+;+;+;+;+;+;+;+;+;+;+;+;+;+;+;+;+;+;+;+;+;+;+;+;+;+;+;+;+;+;+;+;+;+;+;+;+;+;+;+;+;+;+;+;+;+;+;+;+;+;+;+;+;+;+;+;+;+;+;+;+;+;+;+;+;+;+;+;+;+;+;+;+;+;+;+;+;+;+;+;+;+;+;+;+;+;+;+;+;+;+;+;+;+;+;+;+;+;+;+;+;+;+;+;+;+;+;+;+;+;+;+;+;+;+;+;+;+;+;+;+;+;+	1252	troponin T2, cardiac	-2.62417	-1.39186	0.000651288	0.00727993	3.48468	3.40167	5.78334	4.64599	4.78647	4.76882	2.7713	2.54234	2.8904	3.49916	3.38043	4.16887	219	249	647	466	437	542	164	120	153	170	144	262
Pkp1	chr1;chr1;chr1;chr1;chr1;chr1;chr1;chr1;chr1;chr1;chr1;chr1;chr1;chr1	135871395;135875598;135877071;135877673;135878122;135879846;135880722;135882481;135883897;135884905;135886733;135889692;135908876;135918811	135873649;135875704;135877158;135877859;135878275;135880022;135880877;135882595;135884074;135885112;135886877;135890086;135908982;135919024	-;-;-;-;-;-;-;-;-;-;-;-;-;-	4486	plakophilin 1	1.12338	0.16784	0.268785	0.527943	8.42876	7.84082	8.34396	8.38116	8.60927	8.46881	8.55817	8.1644	8.57542	8.66185	8.56962	8.60973	24185	19379	13680	22247	22168	25251	32508	21226	28256	21845	18849	20404
Tmem9	chr1;chr1;chr1;chr1;chr1;chr1;chr1;chr1;chr1;chr1;chr1;chr1;chr1;chr1;chr1;chr1;chr1;chr1	136008219;136018001;136018156;136018506;136018506;136018506;136019658;136019658;136019658;136024618;136024618;136024618;136027397;136027397;136027397;136034068;136034068;136034068	136008415;136018062;136018248;136018607;136018607;136018607;136019749;136019749;136019749;136024726;136024726;136024726;136027528;136027528;136027528;136035030;136035030;136035030	+;+;+;+;+;+;+;+;+;+;+;+;+;+;+;+;+;+	1750	transmembrane protein 9	1.17572	0.233545	0.363837	0.627213	2.25035	2.57376	2.35733	2.01565	1.89252	1.74621	2.56674	2.91898	2.55902	1.89412	2.38641	1.7	130	196	84	105	82	93	199	218	170	78	101	66
Kif21b	chr1;chr1;chr1;chr1;chr1;chr1;chr1;chr1;chr1;chr1;chr1;chr1;chr1;chr1;chr1;chr1;chr1;chr1;chr1;chr1;chr1;chr1;chr1;chr1;chr1;chr1;chr1;chr1;chr1;chr1;chr1;chr1;chr1;chr1;chr1	136131401;136144599;136145130;136147498;136147734;136148207;136148626;136149261;136151131;136152043;136152197;136152758;136153193;136154104;136156097;136157463;136158281;136159244;136159638;136160013;136160304;136161406;136161729;136161964;136162787;136163073;136165018;136167162;136169187;136169989;136171142;136171588;136172159;136172803;136174037	136131762;136144821;136145312;136147647;136147868;136148377;136148741;136149456;136151320;136152106;136152415;136152839;136153310;136154295;136156296;136157570;136158349;136159476;136159785;136160207;136160405;136161571;136161780;136162021;136162992;136163150;136165131;136167200;136169323;136170169;136171306;136171705;136172329;136173002;136178014	+;+;+;+;+;+;+;+;+;+;+;+;+;+;+;+;+;+;+;+;+;+;+;+;+;+;+;+;+;+;+;+;+;+;+	9119	kinesin family member 21B	1.92106	0.941904	0.0158148	0.0825267	-0.508785	1.25225	-0.46133	-0.669895	-1.11654	-0.666578	1.1211	1.04948	1.16779	0.120701	0.771819	0.441637	100	409	62	85	53	91	381	311	338	119	172	144
5730559C18Rik	chr1;chr1;chr1;chr1;chr1;chr1;chr1;chr1;chr1;chr1	136213522;136215756;136219723;136220131;136221072;136225336;136226152;136226780;136227514;136233903	136214418;136216440;136219896;136220341;136221125;136225558;136226268;136226904;136227662;136234280	-;-;-;-;-;-;-;-;-;-	3013	RIKEN cDNA 5730559C18 gene	1.17484	0.232463	0.0531199	0.19353	4.02662	4.11728	4.44321	4.23559	4.22549	4.39664	4.58923	4.26485	4.36658	4.55102	4.50042	4.57681	768	985	615	844	713	1008	1394	955	1026	849	754	837
Camsap2	chr1;chr1;chr1;chr1;chr1;chr1;chr1;chr1;chr1;chr1;chr1;chr1;chr1;chr1;chr1;chr1;chr1;chr1;chr1	136268123;136271531;136273750;136274801;136276538;136277194;136280306;136282812;136283867;136285909;136287900;136292880;136293280;136294010;136295514;136297742;136304295;136324737;136345299	136271147;136271649;136273865;136274873;136276758;136277330;136282499;136282881;136283901;136286002;136287993;136293019;136293421;136294046;136295527;136297825;136304456;136324996;136346104	-;-;-;-;-;-;-;-;-;-;-;-;-;-;-;-;-;-;-	7823	calmodulin regulated spectrin-associated protein family, member 2	1.00775	0.0111373	0.943458	0.979586	4.33275	4.37577	3.87623	4.30573	3.87183	4.02136	4.35153	4.31457	4.40327	3.85626	3.77358	4.12404	2466	3060	1078	2301	1449	2018	3070	2567	2733	1362	1183	1588
9230116N13Rik	chr1;chr1;chr1	136411916;136413164;136414849	136412827;136413677;136415519	-;-;-	2097	RIKEN cDNA 9230116N13 gene	-1.27689	-0.352634	0.376912	0.639242	-0.625269	-1.93631	-0.284236	-0.772772	-1.24211	-0.045874	-0.728528	-1.61586	-1.61751	-1.30459	-0.199895	-1.40804	21	10	16	18	11	32	24	11	11	10	20	9
Ddx59	chr1;chr1;chr1;chr1;chr1;chr1;chr1;chr1	136415271;136416582;136419410;136424795;136432312;136433713;136434506;136439753	136415423;136417396;136419577;136424884;136432563;136433865;136434634;136440220	+;+;+;+;+;+;+;+	2228	DEAD (Asp-Glu-Ala-Asp) box polypeptide 59	1.04534	0.0639678	0.709083	0.865945	2.11758	2.13438	2.56992	2.24647	2.39432	2.54982	2.3497	2.34188	2.44473	2.5803	2.4876	2.21213	151	184	124	157	148	207	218	186	200	160	138	120
Kif14	chr1;chr1;chr1;chr1;chr1;chr1;chr1;chr1;chr1;chr1;chr1;chr1;chr1;chr1;chr1;chr1;chr1;chr1;chr1;chr1;chr1;chr1;chr1;chr1;chr1;chr1;chr1;chr1;chr1	136467848;136471320;136473385;136476340;136478359;136479144;136479808;136482388;136482924;136486272;136487035;136487404;136490200;136494628;136495856;136496570;136497363;136500017;136502647;136503310;136510145;136513734;136515854;136516260;136519629;136521190;136525782;136526775;136527246	136469174;136471574;136473472;136476438;136478411;136479174;136479915;136482504;136483039;136486444;136487182;136487467;136490384;136494730;136496019;136496717;136497515;136500143;136502740;136503439;136510245;136513822;136516078;136516441;136519784;136521309;136525856;136526907;136530819	+;+;+;+;+;+;+;+;+;+;+;+;+;+;+;+;+;+;+;+;+;+;+;+;+;+;+;+;+	8338	kinesin family member 14	2.10014	1.07049	0.0119183	0.0668244	-0.408678	-0.2154	-1.75645	-1.81465	-1.50328	-0.704815	0.831867	0.768682	0.474443	-0.688445	-1.16263	-0.509411	98	135	23	35	37	81	285	234	191	62	41	68
Zfp281	chr1;chr1;chr1;chr1	136624901;136624901;136625268;136625272	136625051;136625051;136630391;136630391	+;+;+;+	5275	zinc finger protein 281	-1.09561	-0.131736	0.552247	0.77149	1.54169	2.18607	1.52181	2.05594	1.84752	1.08084	1.29202	1.67751	1.68615	1.35477	1.51036	2.07176	240	452	142	326	240	177	248	278	280	162	166	258
Gm19705	chr1;chr1;chr1;chr1;chr1;chr1	136683396;136683629;136688744;136688744;136690537;136690537	136683473;136683703;136688810;136688810;136690805;136690805	+;+;+;+;+;+	489	predicted gene, 19705	-1.02682	-0.0381858	0.921566	0.970446	0.424722	0.164106	1.72404	0.347746	0.57502	0.403128	0.136077	0.484564	1.32895	0.647077	0.411001	0.338764	10	10	15	9	9	10	10	11	20	9	7	7
Ptprc	chr1;chr1;chr1;chr1;chr1;chr1;chr1;chr1;chr1;chr1;chr1;chr1;chr1;chr1;chr1;chr1;chr1;chr1;chr1;chr1;chr1;chr1;chr1;chr1;chr1;chr1;chr1;chr1;chr1;chr1;chr1;chr1;chr1;chr1;chr1;chr1;chr1;chr1;chr1;chr1;chr1;chr1;chr1;chr1;chr1;chr1;chr1;chr1;chr1;chr1;chr1;chr1;chr1;chr1;chr1;chr1;chr1;chr1;chr1;chr1;chr1;chr1;chr1;chr1;chr1;chr1;chr1;chr1;chr1;chr1;chr1;chr1;chr1;chr1;chr1;chr1;chr1;chr1;chr1;chr1…	138062859;138062859;138062859;138066088;138066088;138066088;138067886;138067886;138067886;138068312;138068312;138068312;138071137;138071137;138071137;138072257;138072257;138072257;138073604;138073604;138073604;138078446;138078446;138078446;138080135;138080135;138080135;138080837;138080837;138080837;138082636;138082636;138082636;138083563;138083563;138083563;138083747;138083747;138083747;138088503…	138064778;138064778;138064778;138066223;138066223;138066223;138068061;138068061;138068061;138068434;138068434;138068434;138071271;138071271;138071271;138072390;138072390;138072390;138073694;138073694;138073694;138078595;138078595;138078595;138080270;138080270;138080270;138080994;138080994;138080994;138082761;138082761;138082761;138083660;138083660;138083660;138083783;138083783;138083783;138088579…	-;-;-;-;-;-;-;-;-;-;-;-;-;-;-;-;-;-;-;-;-;-;-;-;-;-;-;-;-;-;-;-;-;-;-;-;-;-;-;-;-;-;-;-;-;-;-;-;-;-;-;-;-;-;-;-;-;-;-;-;-;-;-;-;-;-;-;-;-;-;-;-;-;-;-;-;-;-;-;-;-;-;-;-;-;-;-;-;-;-;-	5666	protein tyrosine phosphatase, receptor type, C	-1.01834	-0.0262226	0.898945	0.959821	3.13044	4.29671	3.43509	3.7694	3.24177	3.16118	3.35988	3.7022	3.76204	3.3595	3.6474	3.37453	776	2098	575	1149	678	805	1118	1216	1269	699	785	684
Nek7	chr1;chr1;chr1;chr1;chr1;chr1;chr1;chr1;chr1;chr1	138484714;138498576;138502571;138515625;138516528;138532737;138534364;138544203;138561703;138619552	138487110;138498689;138502665;138515732;138516636;138532847;138534426;138544343;138561785;138619696	-;-;-;-;-;-;-;-;-;-	3366	NIMA (never in mitosis gene a)-related expressed kinase 7	-1.10476	-0.143728	0.267819	0.527187	5.28432	5.5318	5.16597	5.4445	5.09943	5.15492	5.38456	5.22849	5.24539	5.09189	4.93812	4.92332	2052	2934	1134	2180	1460	1905	2703	2081	2108	1380	1141	1189
2310009B15Rik	chr1;chr1;chr1	138851979;138853571;138856581	138852173;138853672;138856854	-;-;-	571	RIKEN cDNA 2310009B15 gene	-1.08496	-0.117645	0.660023	0.837716	2.75414	2.62393	3.79063	2.87383	3.19608	2.91186	2.79771	2.52716	2.95844	3.33353	2.80693	3.15455	60	66	74	62	66	68	76	54	73	69	44	59
Dennd1b	chr1;chr1;chr1;chr1;chr1;chr1;chr1;chr1;chr1;chr1;chr1;chr1;chr1;chr1;chr1;chr1;chr1;chr1;chr1;chr1;chr1;chr1;chr1;chr1;chr1;chr1;chr1;chr1;chr1;chr1;chr1;chr1;chr1;chr1;chr1;chr1;chr1;chr1;chr1;chr1;chr1;chr1;chr1	138963709;138966166;138967721;139023105;139023105;139040000;139040000;139041924;139041924;139053346;139053346;139054541;139054541;139060275;139060275;139062861;139062861;139081173;139081173;139085883;139085883;139090454;139090454;139101968;139101968;139110384;139110384;139133671;139133671;139139381;139139381;139140452;139140452;139142834;139142834;139143893;139143893;139167671;139167671;139168832…	138963885;138966230;138967828;139023148;139023148;139040049;139040049;139042043;139042043;139053415;139053415;139054621;139054621;139060328;139060328;139062971;139062971;139081273;139081273;139085928;139085928;139090555;139090555;139102093;139102093;139110485;139110485;139133761;139133761;139139421;139139421;139140520;139140520;139142890;139142890;139144000;139144000;139167756;139167756;139169048…	+;+;+;+;+;+;+;+;+;+;+;+;+;+;+;+;+;+;+;+;+;+;+;+;+;+;+;+;+;+;+;+;+;+;+;+;+;+;+;+;+;+;+	8313	DENN/MADD domain containing 1B	-1.20437	-0.268283	0.0813567	0.255133	2.61591	2.83449	2.87702	3.13768	2.56208	2.9181	2.51943	2.19387	2.32816	2.62883	2.85074	2.78951	797	1117	573	1088	621	998	916	627	689	618	663	669
Zbtb41	chr1;chr1;chr1;chr1;chr1;chr1;chr1;chr1;chr1;chr1;chr1	139422383;139423034;139429126;139430281;139431929;139437441;139438958;139440345;139441763;139442809;139446875	139422423;139424267;139429333;139430350;139432076;139437570;139439053;139440451;139441868;139442897;139453007	+;+;+;+;+;+;+;+;+;+;+	8362	zinc finger and BTB domain containing 41	-1.05237	-0.0736379	0.680242	0.849212	1.99439	2.2801	1.52696	2.31812	1.57485	1.89841	1.98032	1.93486	2.06386	1.72434	1.53071	2.0465	521	765	226	620	315	495	634	527	577	332	267	402
Aspm	chr1;chr1;chr1;chr1;chr1;chr1;chr1;chr1;chr1;chr1;chr1;chr1;chr1;chr1;chr1;chr1;chr1;chr1;chr1;chr1;chr1;chr1;chr1;chr1;chr1;chr1;chr1;chr1	139454773;139456740;139457037;139461426;139461772;139463056;139464236;139467918;139468618;139469336;139470438;139470672;139471571;139473538;139473838;139474245;139476708;139477346;139482338;139485700;139487207;139488388;139489646;139489964;139490299;139491518;139492707;139493648	139455204;139456883;139458444;139461530;139461918;139463301;139464303;139468059;139468748;139469511;139470583;139470757;139471792;139473745;139473980;139474373;139476902;139481140;139482504;139485787;139487416;139488537;139489837;139490156;139490453;139491694;139492876;139494088	+;+;+;+;+;+;+;+;+;+;+;+;+;+;+;+;+;+;+;+;+;+;+;+;+;+;+;+	9866	abnormal spindle microtubule assembly	1.92264	0.943089	0.0127847	0.070459	1.42083	1.34824	-0.155026	-0.194333	-0.219569	0.933029	2.30656	2.21277	1.67249	1.05936	1.04537	0.898934	413	473	83	128	107	299	938	754	519	247	225	214
Cfh	chr1;chr1;chr1;chr1;chr1;chr1;chr1;chr1;chr1;chr1;chr1;chr1;chr1;chr1;chr1;chr1;chr1;chr1;chr1;chr1;chr1;chr1	140085855;140088658;140098870;140100808;140101585;140102337;140102708;140105395;140108492;140108758;140112433;140118587;140119871;140136147;140136696;140143931;140147655;140154469;140157260;140162546;140162951;140183165	140086522;140088840;140099046;140100984;140101758;140102546;140102884;140105571;140108671;140108940;140112606;140118763;140120053;140136323;140136890;140144104;140147825;140154660;140157336;140162651;140163136;140183411	-;-;-;-;-;-;-;-;-;-;-;-;-;-;-;-;-;-;-;-;-;-	4365	complement component factor h	1.59667	0.675066	0.441557	0.693521	1.00724	2.46562	-1.53248	-0.619645	-1.44993	-4.93087	1.62217	2.27026	2.1153	-0.947824	-0.160509	-0.703905	137	454	14	42	20	2	258	347	312	27	43	31
Kcnt2	chr1;chr1;chr1;chr1;chr1;chr1;chr1;chr1;chr1;chr1;chr1;chr1;chr1;chr1;chr1;chr1;chr1;chr1;chr1;chr1;chr1;chr1;chr1;chr1;chr1;chr1;chr1;chr1	140246257;140351208;140354454;140362949;140365525;140375108;140376353;140383001;140425193;140426828;140428809;140431370;140450196;140484125;140507700;140509384;140512821;140518866;140523088;140530753;140533861;140552960;140570382;140573595;140574729;140584019;140595975;140609601	140246351;140351287;140354553;140362997;140365584;140375182;140376436;140383095;140425373;140426992;140428945;140431433;140450304;140484233;140507849;140509613;140513034;140518971;140523260;140530824;140533995;140553071;140570483;140573678;140574857;140584319;140596059;140610261	+;+;+;+;+;+;+;+;+;+;+;+;+;+;+;+;+;+;+;+;+;+;+;+;+;+;+;+	3957	potassium channel, subfamily T, member 2	-2.76574	-1.46766	0.000205227	0.0028651	-2.59178	-2.37998	-1.49655	-2.26373	-1.81628	-1.94978	-3.83492	-3.16342	-2.81505	-3.89093	-3.77783	-4.38802	10	14	13	12	14	16	5	7	9	3	3	2
Cdc73	chr1;chr1;chr1;chr1;chr1;chr1;chr1;chr1;chr1;chr1;chr1;chr1;chr1;chr1;chr1;chr1;chr1	143607499;143609370;143615303;143617279;143627502;143627846;143635032;143667625;143669990;143671330;143677639;143685923;143691275;143691414;143695393;143699217;143702494	143608557;143609511;143615403;143617440;143627589;143627881;143635089;143667689;143670068;143671428;143677855;143686011;143691327;143691476;143695462;143699322;143702684	-;-;-;-;-;-;-;-;-;-;-;-;-;-;-;-;-	2678	cell division cycle 73, Paf1/RNA polymerase II complex component	1.04482	0.0632607	0.676859	0.847149	3.41942	3.54088	2.91191	3.44981	3.03221	3.12536	3.39961	3.4578	3.3255	3.26818	3.15164	3.36476	448	587	189	435	277	371	543	485	443	310	263	321
B3galt2	chr1;chr1	143640697;143646006	143641342;143649937	+;+	4578	UDP-Gal:betaGlcNAc beta 1,3-galactosyltransferase, polypeptide 2	-3.74743	-1.9059	0.0386516	0.154958	-1.5613	0.606297	-5.20902	-1.74918	-1.44902	-2.97142	-3.09073	-1.2257	-3.5884	-5.51103	-3.98814	-8.05472	24	131	1	20	21	9	10	32	6	1	3	0
Glrx2	chr1;chr1;chr1;chr1;chr1;chr1;chr1;chr1;chr1;chr1;chr1;chr1;chr1;chr1;chr1;chr1	143739349;143739568;143739615;143740447;143741648;143741648;143741648;143741648;143745047;143745047;143745047;143745047;143746508;143746508;143746508;143746508	143739442;143739758;143739684;143740479;143741711;143741711;143741711;143741711;143745223;143745223;143745223;143745223;143749678;143749678;143749678;143749678	+;+;+;+;+;+;+;+;+;+;+;+;+;+;+;+	3730	glutaredoxin 2 (thioltransferase)	-1.24718	-0.318665	0.0875917	0.266894	3.59111	3.19649	4.1814	3.96139	3.9276	3.80496	3.25234	3.21768	3.21598	3.68852	3.5738	3.86136	703	644	635	864	718	828	683	572	572	578	491	631
Trove2	chr1;chr1;chr1;chr1;chr1;chr1;chr1;chr1;chr1	143750791;143759943;143760353;143761270;143765433;143765774;143766590;143770426;143776921	143757894;143760089;143760466;143761386;143765570;143765920;143766810;143771026;143777051	-;-;-;-;-;-;-;-;-	8720	TROVE domain family, member 2	-1.59859	-0.676802	0.000147456	0.00218226	2.79566	3.17917	3.61128	3.72513	2.93905	2.975	2.54934	2.56713	2.50494	2.79613	2.31897	2.64077	947	1488	1000	1715	846	1089	981	852	817	728	481	633
Uchl5	chr1;chr1;chr1;chr1;chr1;chr1;chr1;chr1;chr1;chr1;chr1;chr1;chr1;chr1;chr1;chr1;chr1;chr1;chr1;chr1;chr1;chr1	143777278;143777278;143783966;143783966;143786130;143786130;143794277;143794277;143794483;143794483;143794680;143794680;143796762;143796762;143798391;143798391;143799921;143799924;143802135;143802135;143806684;143806684	143777476;143777476;143784029;143784029;143786235;143786235;143794402;143794402;143794544;143794544;143794810;143794810;143796825;143796825;143798493;143798493;143800034;143800034;143802233;143802233;143807466;143807466	+;+;+;+;+;+;+;+;+;+;+;+;+;+;+;+;+;+;+;+;+;+	1851	ubiquitin carboxyl-terminal esterase L5	1.09919	0.136439	0.513944	0.747571	4.42544	4.04144	5.06656	4.79297	5.01285	4.64204	4.48761	4.5783	4.50149	5.11117	4.84712	5.30702	622	574	582	763	756	734	798	729	692	769	589	853
Rgs2	chr1;chr1;chr1;chr1;chr1	143999338;144002116;144002780;144002952;144004009	144001874;144002282;144002841;144003053;144004149	-;-;-;-;-	3009	regulator of G-protein signaling 2	-1.83876	-0.878729	0.000738265	0.00800687	3.98275	4.70644	5.30076	4.97156	4.48259	4.83163	3.45488	3.58684	3.59959	3.76021	3.73533	4.7553	744	1480	1113	1404	851	1361	634	596	602	490	443	946
Rgs1	chr1;chr1;chr1;chr1;chr1	144244669;144246190;144247906;144248479;144248901	144245487;144246353;144247967;144248559;144249104	-;-;-;-;-	1330	regulator of G-protein signaling 1	-1.57877	-0.6588	0.208781	0.456066	0.0316321	1.81734	4.2418	2.05587	2.50023	2.47248	1.33109	1.59543	2.10209	2.34436	1.82712	2.60482	21	88	236	82	95	117	64	66	94	81	52	94
Rgs18	chr1;chr1;chr1;chr1;chr1	144752841;144755923;144773521;144774567;144775123	144754069;144756089;144773582;144774668;144775421	-;-;-;-;-	1859	regulator of G-protein signaling 18	-1.53308	-0.616434	0.055305	0.199243	1.14389	3.031	2.21779	2.96063	2.11947	2.19538	1.75141	2.31236	1.67893	1.54468	1.96366	1.24214	64	286	81	215	102	135	120	152	98	65	80	51
Pla2g4a	chr1;chr1;chr1;chr1;chr1;chr1;chr1;chr1;chr1;chr1;chr1;chr1;chr1;chr1;chr1;chr1;chr1;chr1;chr1;chr1;chr1;chr1;chr1;chr1;chr1;chr1;chr1;chr1;chr1;chr1;chr1;chr1;chr1;chr1;chr1	149829619;149829619;149840618;149840618;149842164;149842164;149851267;149851267;149857445;149857445;149861055;149861055;149864911;149864911;149865116;149865116;149871401;149871401;149872538;149872538;149879990;149879990;149886147;149886147;149887607;149887607;149901100;149901100;149902294;149902294;149922055;149922055;149922244;149932658;149961191	149830192;149830192;149840775;149840775;149842359;149842359;149851451;149851451;149857684;149857684;149861126;149861126;149865003;149865003;149865253;149865253;149871515;149871515;149872760;149872760;149880126;149880126;149886288;149886288;149887644;149887644;149901213;149901213;149902442;149902442;149922136;149922136;149922439;149932756;149961290	-;-;-;-;-;-;-;-;-;-;-;-;-;-;-;-;-;-;-;-;-;-;-;-;-;-;-;-;-;-;-;-;-;-;-	3051	phospholipase A2, group IVA (cytosolic, calcium-dependent)	-1.53797	-0.621025	2.7028e-05	0.000538818	3.98964	4.19136	4.70944	4.55024	4.24337	4.36851	3.81287	3.64685	3.77005	3.96336	3.71533	3.47939	758	1050	749	1063	731	1001	824	630	687	572	443	396
Ptgs2	chr1;chr1;chr1;chr1;chr1;chr1;chr1;chr1;chr1;chr1	150100124;150100974;150101213;150101991;150102596;150103675;150103869;150104283;150104942;150105373	150100275;150101090;150101356;150102134;150102777;150103758;150104115;150104569;150105089;150108012	+;+;+;+;+;+;+;+;+;+	4145	prostaglandin-endoperoxide synthase 2	1.39068	0.475793	0.347393	0.611893	0.176119	-0.19302	0.00958911	-0.18441	0.292025	-0.509084	-0.813871	-1.49317	0.55115	-0.0479499	-0.50998	2.01602	73	68	39	54	64	46	45	24	100	48	32	195
BC003331	chr1;chr1;chr1;chr1;chr1;chr1;chr1;chr1;chr1;chr1;chr1;chr1;chr1;chr1;chr1;chr1;chr1;chr1;chr1;chr1;chr1;chr1;chr1;chr1;chr1;chr1;chr1	150361311;150361311;150363491;150363491;150372029;150372029;150374795;150374795;150375496;150375496;150380312;150380312;150381499;150382268;150382268;150383058;150383058;150384429;150384429;150386358;150386358;150388523;150388523;150390236;150390236;150392690;150392690	150362888;150362888;150363598;150363598;150372199;150372199;150374885;150374885;150375624;150375624;150380377;150380377;150381594;150382408;150382408;150383094;150383094;150384535;150384535;150386453;150386453;150388657;150388657;150390356;150390356;150393055;150393055	-;-;-;-;-;-;-;-;-;-;-;-;-;-;-;-;-;-;-;-;-;-;-;-;-;-;-	3242	cDNA sequence BC003331	-1.0917	-0.126573	0.309343	0.57233	3.93216	3.95333	3.99205	4.24482	3.97302	3.82756	3.59725	3.83357	3.7974	3.96616	3.9106	4.05907	774	946	484	914	644	731	754	762	744	609	539	629
Tpr	chr1;chr1;chr1;chr1;chr1;chr1;chr1;chr1;chr1;chr1;chr1;chr1;chr1;chr1;chr1;chr1;chr1;chr1;chr1;chr1;chr1;chr1;chr1;chr1;chr1;chr1;chr1;chr1;chr1;chr1;chr1;chr1;chr1;chr1;chr1;chr1;chr1;chr1;chr1;chr1;chr1;chr1;chr1;chr1;chr1;chr1;chr1;chr1;chr1;chr1;chr1;chr1	150392838;150393356;150395199;150398600;150402255;150403598;150403875;150406462;150407329;150407490;150408744;150409203;150409980;150411901;150412891;150413644;150414416;150414666;150416069;150417382;150417948;150419838;150421636;150422528;150423057;150423486;150423797;150424663;150425637;150426863;150428120;150429335;150430561;150431162;150432411;150432819;150433678;150435643;150436718;150437403…	150393013;150393658;150395303;150398673;150402351;150403701;150404039;150406554;150407409;150407577;150408884;150409294;150410177;150412008;150413117;150413807;150414549;150414814;150416231;150417516;150418088;150420003;150421802;150422680;150423173;150423689;150423981;150424810;150425774;150426994;150428250;150429545;150430704;150431348;150432616;150432880;150433886;150435915;150436866;150437486…	+;+;+;+;+;+;+;+;+;+;+;+;+;+;+;+;+;+;+;+;+;+;+;+;+;+;+;+;+;+;+;+;+;+;+;+;+;+;+;+;+;+;+;+;+;+;+;+;+;+;+;+	7550	translocated promoter region, nuclear basket protein	1.21148	0.276766	0.0200699	0.0976512	4.643	4.73717	4.40402	4.78834	4.61875	4.55685	5.01592	5.04867	5.04276	4.71809	4.71911	4.8534	2951	3794	1500	3103	2347	2823	4696	4121	4109	2389	2199	2541
Hmcn1	chr1;chr1;chr1;chr1;chr1;chr1;chr1;chr1;chr1;chr1;chr1;chr1;chr1;chr1;chr1;chr1;chr1;chr1;chr1;chr1;chr1;chr1;chr1;chr1;chr1;chr1;chr1;chr1;chr1;chr1;chr1;chr1;chr1;chr1;chr1;chr1;chr1;chr1;chr1;chr1;chr1;chr1;chr1;chr1;chr1;chr1;chr1;chr1;chr1;chr1;chr1;chr1;chr1;chr1;chr1;chr1;chr1;chr1;chr1;chr1;chr1;chr1;chr1;chr1;chr1;chr1;chr1;chr1;chr1;chr1;chr1;chr1;chr1;chr1;chr1;chr1;chr1;chr1;chr1;chr1…	150562502;150565317;150573476;150577272;150580228;150582223;150583167;150586355;150586949;150588212;150592956;150593912;150595119;150595847;150597936;150598256;150598872;150599481;150603791;150604096;150604845;150607289;150609623;150610618;150612627;150615110;150618841;150622901;150623164;150624487;150627030;150627373;150630216;150630654;150631167;150632406;150633610;150635122;150638853;150646578…	150563893;150565443;150573595;150577622;150580356;150582348;150583280;150586489;150587068;150588274;150593193;150594033;150595256;150595996;150598106;150598426;150599042;150599651;150603961;150604266;150605114;150607370;150609813;150610752;150612840;150615300;150619110;150623035;150623301;150624594;150627194;150627494;150630372;150630781;150631311;150632547;150633746;150635203;150639049;150646856…	-;-;-;-;-;-;-;-;-;-;-;-;-;-;-;-;-;-;-;-;-;-;-;-;-;-;-;-;-;-;-;-;-;-;-;-;-;-;-;-;-;-;-;-;-;-;-;-;-;-;-;-;-;-;-;-;-;-;-;-;-;-;-;-;-;-;-;-;-;-;-;-;-;-;-;-;-;-;-;-;-;-;-;-;-;-;-;-;-;-;-;-;-;-;-;-;-;-;-;-;-;-;-;-;-;-;-	18314	hemicentin 1	1.11965	0.16305	0.823314	0.923599	0.281538	2.95033	-1.92826	-0.999449	-0.934922	-0.833555	1.76942	1.716	1.27792	-0.337965	0.447478	-0.299995	348	2667	45	136	121	163	1200	992	733	174	276	173
Ivns1abp	chr1;chr1;chr1;chr1;chr1;chr1;chr1;chr1;chr1;chr1;chr1;chr1;chr1;chr1;chr1;chr1;chr1;chr1;chr1;chr1;chr1;chr1;chr1;chr1;chr1;chr1;chr1;chr1;chr1;chr1;chr1;chr1;chr1;chr1;chr1;chr1;chr1	151344498;151344498;151344498;151349376;151349376;151349376;151350981;151350981;151350981;151351554;151351554;151351554;151351830;151351830;151351830;151353920;151353920;151353920;151354634;151354634;151355167;151356129;151356129;151359622;151359622;151359953;151359953;151360718;151360718;151360932;151360932;151361143;151361143;151361462;151361462;151363112;151363112	151344755;151344755;151344755;151349603;151349603;151349603;151351109;151351109;151351109;151351723;151351723;151351723;151351905;151351905;151351905;151354093;151354093;151354093;151354759;151354759;151356798;151356236;151356236;151359751;151359751;151360177;151360177;151360839;151360839;151361058;151361058;151361274;151361274;151361635;151361635;151364445;151364445	+;+;+;+;+;+;+;+;+;+;+;+;+;+;+;+;+;+;+;+;+;+;+;+;+;+;+;+;+;+;+;+;+;+;+;+;+	5037	influenza virus NS1A binding protein	-1.33435	-0.41614	0.0589876	0.206893	7.05683	6.5669	7.32199	7.54884	6.99678	7.30186	6.28273	6.30676	6.40322	7.13297	6.77821	7.26031	10492	8998	7564	14029	8140	12627	7539	6576	7039	8500	6114	8991
Swt1	chr1;chr1;chr1;chr1;chr1;chr1;chr1;chr1;chr1;chr1;chr1;chr1;chr1;chr1;chr1;chr1;chr1;chr1;chr1;chr1	151367699;151370579;151372308;151379383;151384317;151388620;151391436;151394609;151397206;151401080;151402955;151403795;151405416;151407576;151410771;151412791;151420100;151422034;151423507;151428297	151368588;151370643;151372374;151379514;151384504;151388768;151391574;151394772;151397351;151401173;151403143;151403896;151405545;151407635;151411458;151412846;151420183;151422120;151423605;151428435	-;-;-;-;-;-;-;-;-;-;-;-;-;-;-;-;-;-;-;-	3668	SWT1 RNA endoribonuclease homolog (S. cerevisiae)	-1.17576	-0.233593	0.173149	0.407637	2.76938	3.03196	3.50622	3.43545	3.14375	2.98153	2.67812	2.65221	2.8487	3.1079	3.03804	3.19166	391	565	391	590	410	460	451	380	436	380	333	390
Trmt1l	chr1;chr1;chr1;chr1;chr1;chr1;chr1;chr1;chr1;chr1;chr1;chr1;chr1;chr1;chr1	151428648;151433794;151435728;151439516;151440806;151442587;151443247;151448254;151449900;151452048;151453077;151453885;151454978;151457463;151457682	151429102;151433904;151435841;151439580;151440935;151442710;151443326;151448497;151450112;151452238;151453155;151454051;151455040;151457589;151458183	+;+;+;+;+;+;+;+;+;+;+;+;+;+;+	2665	tRNA methyltransferase 1 like	-1.04446	-0.0627546	0.63568	0.823891	3.89264	3.59621	3.71811	3.73894	3.78922	3.69742	3.50167	3.61971	3.66529	3.67832	3.52465	4.02516	619	607	329	529	466	549	580	540	558	410	339	505
Rnf2	chr1;chr1;chr1;chr1;chr1;chr1;chr1	151469406;151471638;151473072;151476140;151476872;151478537;151500719	151471417;151471809;151473344;151476355;151477032;151478625;151500823	-;-;-;-;-;-;-	3028	ring finger protein 2	-1.3284	-0.409687	0.010276	0.060073	3.95808	4.35093	4.457	4.58404	4.38978	4.23879	3.84981	3.79936	3.90365	3.91772	3.57901	4.41135	736	1164	624	1080	803	908	839	695	748	550	400	750
Fam129a	chr1;chr1;chr1;chr1;chr1;chr1;chr1;chr1;chr1;chr1;chr1;chr1;chr1;chr1	151571373;151636404;151641428;151644875;151649279;151689519;151695690;151696125;151700109;151703702;151705987;151709097;151715660;151717229	151571584;151636534;151641559;151644989;151649443;151689634;151695794;151696287;151700296;151703863;151706097;151709204;151715771;151719347	+;+;+;+;+;+;+;+;+;+;+;+;+;+	3939	family with sequence similarity 129, member A	1.04215	0.0595675	0.899832	0.960362	2.60631	3.43962	1.08015	1.3587	1.58194	0.906077	2.55922	2.85276	2.79463	1.12382	1.61235	1.2114	375	805	78	150	149	117	446	469	451	103	133	106
Edem3	chr1;chr1;chr1;chr1;chr1;chr1;chr1;chr1;chr1;chr1;chr1;chr1;chr1;chr1;chr1;chr1;chr1;chr1;chr1;chr1	151755374;151759738;151770832;151771410;151775857;151777406;151782373;151784739;151792328;151794676;151794980;151796066;151796783;151804278;151804665;151805850;151807366;151808204;151811519;151818310	151755727;151759783;151770932;151771449;151775969;151777559;151782507;151784844;151792425;151794801;151795063;151796149;151796907;151804443;151804819;151806003;151807557;151808369;151811704;151822328	+;+;+;+;+;+;+;+;+;+;+;+;+;+;+;+;+;+;+;+	6604	ER degradation enhancer, mannosidase alpha-like 3	-1.12978	-0.176045	0.355993	0.62049	3.60049	4.12571	2.94156	3.65367	3.37374	3.21945	3.53071	3.41319	3.44346	3.08382	3.07204	3.53647	1253	2172	476	1236	866	977	1467	1160	1186	673	614	892
1700025G04Rik	chr1;chr1;chr1;chr1;chr1;chr1	151884524;151915482;151921047;151980426;152006545;152089932	151893432;151915542;151921123;151980520;152006767;152090320	-;-;-;-;-;-	9754	RIKEN cDNA 1700025G04 gene	-1.52643	-0.610159	4.04349e-05	0.000753385	3.72669	3.51511	4.26345	4.25558	4.01411	4.1427	3.43516	3.35176	3.24344	3.58282	3.43566	3.33649	2020	2101	1758	2771	1994	2737	2028	1642	1525	1405	1167	1147
Tsen15	chr1;chr1;chr1;chr1;chr1	152370736;152371754;152383262;152383699;152386459	152371283;152371895;152383397;152383780;152386682	-;-;-;-;-	1132	tRNA splicing endonuclease subunit 15	-1.02711	-0.0385894	0.862118	0.943745	2.85651	2.44716	3.55837	2.87189	2.91742	2.84558	2.61507	2.95016	2.69794	2.99103	3.08447	3.06369	128	116	125	123	108	129	133	144	121	108	106	110
Colgalt2	chr1;chr1;chr1;chr1;chr1;chr1;chr1;chr1;chr1;chr1;chr1;chr1	152399867;152468449;152471688;152473095;152484838;152489780;152495802;152499905;152502958;152504078;152506793;152508512	152400397;152468559;152471805;152473229;152485042;152489899;152495878;152500011;152503090;152504205;152506999;152510695	+;+;+;+;+;+;+;+;+;+;+;+	4056	collagen beta(1-O)galactosyltransferase 2	1.04627	0.0652511	0.886624	0.955683	-1.51072	0.107214	-2.05487	-1.31453	-1.85193	-1.35033	-0.814738	-0.50051	-0.32985	-1.99817	-2.00303	-1.73361	22	82	9	24	14	25	44	47	53	12	11	14
Rgl1	chr1;chr1;chr1;chr1;chr1;chr1;chr1;chr1;chr1;chr1;chr1;chr1;chr1;chr1;chr1;chr1;chr1;chr1	152517530;152521295;152524645;152528273;152531506;152533506;152536267;152537731;152539937;152544351;152549067;152552421;152554296;152557403;152571598;152586407;152623818;152624984	152519196;152521409;152524899;152528459;152531595;152533627;152536299;152537817;152540026;152544435;152549170;152552636;152554420;152557587;152571675;152586615;152623928;152625111	-;-;-;-;-;-;-;-;-;-;-;-;-;-;-;-;-;-	3887	ral guanine nucleotide dissociation stimulator,-like 1	1.08263	0.11454	0.8514	0.937842	2.54647	3.39281	0.370477	0.674164	0.513603	-0.690209	2.39235	2.63527	2.38084	1.23767	1.30469	0.633333	355	769	47	92	70	38	392	398	334	110	106	70
Arpc5	chr1;chr1;chr1;chr1	152766542;152768861;152771364;152774260	152766867;152768933;152771540;152775580	+;+;+;+	1897	actin related protein 2/3 complex, subunit 5	1.08083	0.112135	0.363141	0.626859	7.10202	7.06048	7.53638	7.24602	7.27517	7.14149	7.18676	7.21224	7.38518	7.34075	7.38233	7.5486	4077	4771	3305	4283	3718	4255	5313	4639	5236	3697	3500	4135
Ncf2	chr1;chr1;chr1;chr1;chr1;chr1;chr1;chr1;chr1;chr1;chr1;chr1;chr1;chr1;chr1	152807890;152810918;152816991;152821516;152824217;152825882;152827418;152830352;152830693;152831614;152833323;152833777;152834069;152835027;152836002	152808205;152811000;152817099;152821650;152824324;152825941;152827461;152830493;152830761;152831689;152833345;152833928;152834180;152835204;152836990	+;+;+;+;+;+;+;+;+;+;+;+;+;+;+	2596	neutrophil cytosolic factor 2	-1.10869	-0.148862	0.441346	0.693264	2.4194	3.16029	2.56485	2.44496	2.33914	2.2209	2.32648	2.59279	2.38746	2.2953	2.38719	2.46773	217	437	144	210	166	192	250	258	224	153	150	167
Smg7	chr1;chr1;chr1;chr1;chr1;chr1;chr1;chr1;chr1;chr1;chr1;chr1;chr1;chr1;chr1;chr1;chr1;chr1;chr1;chr1;chr1;chr1;chr1;chr1;chr1;chr1;chr1;chr1;chr1;chr1;chr1;chr1;chr1;chr1;chr1;chr1;chr1;chr1;chr1;chr1;chr1;chr1;chr1;chr1;chr1;chr1;chr1;chr1;chr1;chr1;chr1;chr1;chr1;chr1;chr1;chr1;chr1;chr1;chr1;chr1;chr1;chr1;chr1;chr1;chr1;chr1;chr1;chr1	152836995;152836995;152836995;152840035;152840035;152840035;152840302;152840302;152840302;152841025;152841025;152841025;152841513;152841513;152841513;152843230;152843230;152844036;152844036;152844036;152845213;152845213;152845213;152846119;152846119;152846119;152848596;152848734;152848734;152849875;152849875;152849875;152852598;152852598;152852598;152854310;152854310;152854310;152855849;152855849…	152839385;152839385;152839385;152840180;152840180;152840180;152840472;152840472;152840472;152841184;152841184;152841184;152841593;152841593;152841593;152843379;152843379;152844407;152844407;152844407;152845595;152845595;152845595;152846263;152846263;152846263;152849016;152849016;152849016;152849994;152849994;152849994;152852658;152852658;152852658;152854380;152854380;152854380;152856002;152856002…	-;-;-;-;-;-;-;-;-;-;-;-;-;-;-;-;-;-;-;-;-;-;-;-;-;-;-;-;-;-;-;-;-;-;-;-;-;-;-;-;-;-;-;-;-;-;-;-;-;-;-;-;-;-;-;-;-;-;-;-;-;-;-;-;-;-;-;-	6069	Smg-7 homolog, nonsense mediated mRNA decay factor (C. elegans)	1.12523	0.170224	0.143885	0.365445	4.36405	4.13074	3.89292	4.27053	4.08268	4.23469	4.46528	4.23996	4.42677	4.26119	4.19955	4.43096	1955	2003	846	1742	1301	1815	2577	1891	2155	1399	1233	1524
Nmnat2	chr1;chr1;chr1;chr1;chr1;chr1;chr1;chr1;chr1;chr1;chr1	152955101;153073797;153074673;153076909;153086337;153088784;153090497;153094037;153112142;153112380;153115568	152955193;153073885;153074740;153076987;153086463;153088864;153090541;153094113;153112243;153112447;153119261	+;+;+;+;+;+;+;+;+;+;+	4523	nicotinamide nucleotide adenylyltransferase 2	-1.16931	-0.225654	0.539434	0.764243	-0.644464	-1.64114	-0.2313	-2.23852	-1.18241	-0.908832	-2.16936	-0.962343	-1.30221	-1.10928	-0.827314	-1.38238	45	27	36	14	25	38	19	38	30	25	28	20
Lamc2	chr1;chr1;chr1;chr1;chr1;chr1;chr1;chr1;chr1;chr1;chr1;chr1;chr1;chr1;chr1;chr1;chr1;chr1;chr1;chr1;chr1;chr1;chr1;chr1	153122756;153126816;153127006;153128957;153130036;153130650;153131823;153133599;153134777;153136698;153137191;153139726;153141526;153143726;153144514;153145639;153148928;153150744;153152037;153154392;153158852;153166119;153185909;153186254	153124283;153126915;153127164;153129156;153130150;153130799;153131967;153133748;153134856;153136903;153137353;153139871;153141771;153143908;153144732;153145751;153149117;153150866;153152173;153154490;153158987;153166307;153186101;153186447	-;-;-;-;-;-;-;-;-;-;-;-;-;-;-;-;-;-;-;-;-;-;-;-	5164	laminin, gamma 2	1.30083	0.379429	0.0224368	0.105765	4.74553	4.30867	4.40836	4.17478	4.2978	4.65799	4.63941	4.57169	5.28491	4.45019	4.94422	4.90163	2167	1928	1029	1387	1285	2071	2474	2025	3324	1357	1758	1797
Lamc1	chr1;chr1;chr1;chr1;chr1;chr1;chr1;chr1;chr1;chr1;chr1;chr1;chr1;chr1;chr1;chr1;chr1;chr1;chr1;chr1;chr1;chr1;chr1;chr1;chr1;chr1;chr1;chr1	153218922;153223659;153226384;153227511;153228735;153229042;153230722;153231734;153233485;153234448;153239255;153240317;153241877;153242629;153243231;153246938;153247237;153249040;153249565;153249845;153250387;153250612;153251077;153251952;153255189;153258076;153262390;153332128	153221729;153223758;153226542;153227710;153228849;153229191;153230866;153231871;153233564;153234653;153239411;153240495;153242019;153242782;153243476;153247126;153247458;153249152;153249754;153249967;153250523;153250710;153251194;153252140;153255355;153258206;153262694;153332786	-;-;-;-;-;-;-;-;-;-;-;-;-;-;-;-;-;-;-;-;-;-;-;-;-;-;-;-	7622	laminin, gamma 1	1.05687	0.0797996	0.829685	0.92674	4.06527	4.08494	2.18887	2.78842	2.89861	2.92905	3.96246	3.90513	3.80189	2.50225	2.90688	2.58424	1996	2437	326	783	719	922	2284	1883	1755	519	632	532
E330020D12Rik	chr1;chr1;chr1;chr1	153404186;153407602;153408337;153414145	153406601;153407689;153408570;153414233	-;-;-;-	2827	Riken cDNA E330020D12 gene	-1.90199	-0.927509	0.038163	0.15372	-1.97258	-0.201548	-0.54686	-1.12678	-1.23308	-2.12824	-1.41859	-1.60906	-2.67991	-2.70657	-1.35876	-2.97014	11	46	18	19	15	10	20	15	7	5	12	4
Dhx9	chr1;chr1;chr1;chr1;chr1;chr1;chr1;chr1;chr1;chr1;chr1;chr1;chr1;chr1;chr1;chr1;chr1;chr1;chr1;chr1;chr1;chr1;chr1;chr1;chr1;chr1;chr1;chr1	153455758;153457531;153458053;153458260;153459338;153459558;153460278;153460982;153462552;153464340;153464618;153464855;153465677;153467032;153468874;153469600;153471620;153472226;153472401;153472672;153473147;153475663;153478041;153478866;153481132;153482742;153483740;153487533	153456753;153457731;153458168;153458489;153459465;153459719;153460389;153461142;153462704;153464413;153464712;153465068;153465777;153467188;153468956;153469741;153471811;153472303;153472562;153472761;153473283;153475709;153478189;153478978;153481249;153482882;153483872;153487660	-;-;-;-;-;-;-;-;-;-;-;-;-;-;-;-;-;-;-;-;-;-;-;-;-;-;-;-	4613	DEAH (Asp-Glu-Ala-His) box polypeptide 9	1.11581	0.15809	0.307375	0.570726	4.96061	5.16534	4.65421	5.1387	4.94995	5.36206	5.43262	5.34689	5.41477	4.83518	4.9521	5.19113	2247	3119	1090	2417	1804	3014	3830	3096	3249	1583	1579	1962
Npl	chr1;chr1;chr1;chr1;chr1;chr1;chr1;chr1;chr1;chr1;chr1;chr1	153503016;153509112;153512546;153515240;153515402;153518883;153524347;153528065;153535872;153537428;153545263;153549648	153503557;153509151;153512630;153515286;153515550;153518975;153524422;153528122;153535959;153537501;153545346;153549714	-;-;-;-;-;-;-;-;-;-;-;-	1403	N-acetylneuraminate pyruvate lyase	1.15552	0.208544	0.470844	0.714949	6.1111	4.08391	6.06925	5.2078	6.02767	5.67429	5.77241	5.48496	5.66362	6.30982	5.89636	6.02291	1517	448	884	771	1158	1138	1474	1036	1174	1338	924	1062
Rgs16	chr1;chr1;chr1;chr1;chr1	153740353;153740863;153741620;153741963;153743634	153740512;153740973;153741681;153742129;153745468	+;+;+;+;+	2335	regulator of G-protein signaling 16	3.37124	1.75328	0.00185808	0.0164582	-0.224391	0.222174	-3.34174	-1.75976	-1.3972	-2.35059	1.52658	1.09539	1.14536	-0.792626	0.126543	0.331102	31	51	2	10	11	7	129	82	85	16	28	34
[truncated: 13,959 more rows]
